# Supplementary material for: Novel Tri-Segmented Rhabdoviruses: A Data Mining Expedition Unveils the Cryptic Diversity of Cytorhabdoviruses
Source: Viruses. 2023 Dec 10;15(12):2402. doi: 10.3390/v15122402 (PMC10747219; doi:10.3390/v15122402)
Supplement: Supplementary file 1 [file viruses-15-02402-s001.zip]

Archive with 16 entries (13 files):
- viruses-2733329-supplementary/
- viruses-2733329-supplementary/figures & tables/
- viruses-2733329-supplementary/figures & tables/Figure 1.pdf
- viruses-2733329-supplementary/figures & tables/Figure 2.pdf
- viruses-2733329-supplementary/figures & tables/Figure 3.pdf
- viruses-2733329-supplementary/figures & tables/Figure 4.pdf
- viruses-2733329-supplementary/figures & tables/Figure 5.pdf
- viruses-2733329-supplementary/figures & tables/Table 1.pdf
- viruses-2733329-supplementary/figures & tables/Table 2.pdf
- viruses-2733329-supplementary/figures & tables/Table 3.pdf
- viruses-2733329-supplementary/figures & tables/Table 4.pdf
- viruses-2733329-supplementary/figures & tables/Table 5.pdf
- viruses-2733329-supplementary/supp files/
- viruses-2733329-supplementary/supp files/Fig. S1.pdf
- viruses-2733329-supplementary/supp files/Supp.Table S1.pdf
- viruses-2733329-supplementary/supp files/Table S2.xlsx
