# Supplementary material for: Novel Tri-Segmented Rhabdoviruses: A Data Mining Expedition Unveils the Cryptic Diversity of Cytorhabdoviruses
Source: Viruses. 2023 Dec 10;15(12):2402. doi: 10.3390/v15122402 (PMC10747219; doi:10.3390/v15122402)
Supplement: Supplementary file 1 [file viruses-15-02402-s001.zip › viruses-2733329-supplementary/supp files/Table S2.xlsx]

## Sheet: Hoja2
Supplementary Table 2. Amino acid identity of the complete L ORF
First Sequence	Second Sequence	Identity Score
Corylusbetacytorhabdovirus	Betulabetacytorhabdovirus	0.703571
Corylusbetacytorhabdovirus	Betulabetacytorhabdovirus	0.707925
Corylusbetacytorhabdovirus	Justiciabetacytorhabdovirus	0.405256
Corylusbetacytorhabdovirus	Nitrariabetacytorhabdovirus	0.409589
Corylusbetacytorhabdovirus	Populusbetacytorhabdovirus	0.419101
Corylusbetacytorhabdovirus	roseassociatedcytorhabdovirusON762421	0.39222
Corylusbetacytorhabdovirus	Sophorabetacytorhabdovirus	0.389249
Corylusbetacytorhabdovirus	Lyciumbetacytorhabdovirus	0.401112
Corylusbetacytorhabdovirus	Glycyrrhizabetacytorhabdovirus	0.379659
Corylusbetacytorhabdovirus	Phellodendronbetacytorhabdovirus	0.38768
Corylusbetacytorhabdovirus	Dryobalanopsbetacytorhabdovirus	0.400653
Corylusbetacytorhabdovirus	Zanthoxilumbetacytorhabdovirus	0.392275
Corylusbetacytorhabdovirus	Zanthoxilumbetacytohabdovirus	0.395843
Corylusbetacytorhabdovirus	Zanthoxilumbetacytohabdovirus	0.393023
Corylusbetacytorhabdovirus	Puerariabetacytorhabdovirus	0.388032
Corylusbetacytorhabdovirus	Morusbetacytorhabdovirus	0.396767
Corylusbetacytorhabdovirus	Gleditsiabetacytorhabdovirus	0.406764
Corylusbetacytorhabdovirus	yerbamatevirusMN781667	0.39695
Corylusbetacytorhabdovirus	Cypripediumbetacytorhabdovirus	0.342981
Corylusbetacytorhabdovirus	mangobetacytorhadbovirus	0.36797
Corylusbetacytorhabdovirus	AristolochiaassociatedcytorhabdovirusOR090884	0.289345
Corylusbetacytorhabdovirus	yerbamatechlorosisassociatedvirusKY366322	0.290244
Corylusbetacytorhabdovirus	Sesamumbetacytorhabdovirus	0.301859
Corylusbetacytorhabdovirus	Sesamumbetacytorhabdovirus	0.302155
Corylusbetacytorhabdovirus	soybeanblotchymosaicvirusOM681518	0.289706
Corylusbetacytorhabdovirus	BemisiatabaciassociatedvirusBK014303	0.295262
Corylusbetacytorhabdovirus	cucurbitcytorhabdovirusMT381995	0.298228
Corylusbetacytorhabdovirus	Passiflorabetacytorhabdovirus	0.316731
Corylusbetacytorhabdovirus	TiliacytorhabdovirusOX411436	0.319731
Corylusbetacytorhabdovirus	Begoniabetacytorhabdovirus	0.290935
Corylusbetacytorhabdovirus	Pentaphragmabetacytorhabdovirus	0.303001
Corylusbetacytorhabdovirus	Howeabetacytorhabdovirus	0.299808
Corylusbetacytorhabdovirus	beanassociatedcytorhabdovirusMK202584	0.321429
Corylusbetacytorhabdovirus	papayavirusMK202584	0.323371
Corylusbetacytorhabdovirus	citrusassociatedrhabdovirusMT302547	0.323024
Corylusbetacytorhabdovirus	AnthuriumamnicolavirusBK014302	0.320576
Corylusbetacytorhabdovirus	papermulberrymosaicassociatedvirusMN872813	0.306444
Corylusbetacytorhabdovirus	Leucadendronbetacytorhabdovirus	0.328733
Corylusbetacytorhabdovirus	Schiedeabetacytorhabdovirus	0.334162
Corylusbetacytorhabdovirus	Peatsoilassociatedbetacytorhabdovirus	0.324643
Corylusbetacytorhabdovirus	Bouteloabetacytorhabdovirus	0.33002
Corylusbetacytorhabdovirus	RudbeckiavirusON185810	0.323342
Corylusbetacytorhabdovirus	TageteserectavirusBK014308	0.322517
Corylusbetacytorhabdovirus	Artemisiabetacytorhabdovirus	0.333997
Corylusbetacytorhabdovirus	Chrysanthemumbetacytorhabdovirus	0.307955
Corylusbetacytorhabdovirus	Cucurbitabetacytorhabdovirus	0.324913
Corylusbetacytorhabdovirus	Ipomoeabetacytorhabdovirus	0.325787
Corylusbetacytorhabdovirus	Hepaticabetacytorhabdovirus	0.334483
Corylusbetacytorhabdovirus	rosevirusMT952336	0.319882
Corylusbetacytorhabdovirus	Trifoliumbetacytorhabdovirus	0.320216
Corylusbetacytorhabdovirus	Duriobetacytorhabdovirus	0.3199
Corylusbetacytorhabdovirus	Viciabetacytorhabdovirus	0.320058
Corylusbetacytorhabdovirus	Panicumbetacytorhabdovirus	0.344351
Corylusbetacytorhabdovirus	ColocasiabobonediseaseassociatedvirusKT381973	0.339224
Corylusbetacytorhabdovirus	Peatsoilassociatedbetacytorhabdovirus	0.325706
Corylusbetacytorhabdovirus	northerncerealmosaicvirusMH282832	0.340774
Corylusbetacytorhabdovirus	maizeyellowstriatevirusKY884303	0.327209
Corylusbetacytorhabdovirus	barleyyellowstriatemosaicvirusKM213865	0.333499
Corylusbetacytorhabdovirus	maizeassociatedcytorhabdovirusKY965147	0.315842
Corylusbetacytorhabdovirus	Kobresiabetacytorhabdovirus	0.306341
Corylusbetacytorhabdovirus	ricestripemosaicvirusMH720469	0.312932
Corylusbetacytorhabdovirus	Medicagoalphacytorhabdovirus	0.309384
Corylusbetacytorhabdovirus	Pogostemomalphacytorhabdovirus	0.30963
Corylusbetacytorhabdovirus	strawberryvirusMK211270	0.313543
Corylusbetacytorhabdovirus	patchoulichlorosisassociatedcytorhabdovirusON409991	0.312407
Corylusbetacytorhabdovirus	CirsiumcytorhabdovirusOL472122	0.3125
Corylusbetacytorhabdovirus	tomatoyellowmottleassociatedvirusKY075646	0.306213
Corylusbetacytorhabdovirus	Ocimumalphacytorhabdovirus	0.310413
Corylusbetacytorhabdovirus	KenyanpotatocytorhabdovirusMN689395	0.308605
Corylusbetacytorhabdovirus	Primulaalphacytorhabdovirus	0.311949
Corylusbetacytorhabdovirus	Pelargoniumalphacytorhabdovirus	0.316387
Corylusbetacytorhabdovirus	Chelidoniumalphacytorhabdovirus	0.306785
Corylusbetacytorhabdovirus	TrifoliumpratensevirusMH982250	0.312932
Corylusbetacytorhabdovirus	GlehnialittoralisvirusBK014304	0.314933
Corylusbetacytorhabdovirus	rosealphacytorhabdovirus	0.309559
Corylusbetacytorhabdovirus	Menthaalphacytorhabdovirus	0.310277
Corylusbetacytorhabdovirus	NymphaeaalbavirusBK014307	0.311491
Corylusbetacytorhabdovirus	WuhaninsectvirusKM817652	0.312775
Corylusbetacytorhabdovirus	Artemisiaalphacytorhabdovirus	0.315377
Corylusbetacytorhabdovirus	alphacytorhabdovirus	0.306902
Corylusbetacytorhabdovirus	Artemisiaalphacytorhabdovirus	0.302337
Corylusbetacytorhabdovirus	raspberryveinchlorosisvirusMK257717	0.315738
Corylusbetacytorhabdovirus	alfalfadwarfvirusKP205452	0.300345
Corylusbetacytorhabdovirus	Ficusalphacytorhabdovirus	0.29966
Corylusbetacytorhabdovirus	strawberrycrinklevirusMH129615	0.302281
Corylusbetacytorhabdovirus	HyptislatentvirusON073823	0.314398
Corylusbetacytorhabdovirus	Cardaminealphacytorhabdovirus	0.323833
Corylusbetacytorhabdovirus	PastinacacytorhabdovirusOL472112	0.310699
Corylusbetacytorhabdovirus	Utriculariaalphacytorhadbovirus	0.306003
Corylusbetacytorhabdovirus	Plumbago necrotic spot associated virus	0.308103
Corylusbetacytorhabdovirus	chrysanthemumyellowdwarfassociatedvirusMW039593	0.298845
Corylusbetacytorhabdovirus	Hederaalphacytorhabdovirus	0.311918
Corylusbetacytorhabdovirus	Geumalphacytorhabdovirus	0.305488
Corylusbetacytorhabdovirus	Tolmieaalphacytorhabdovirus	0.28606
Corylusbetacytorhabdovirus	blackcurrantrhabdovirusOP352885	0.294402
Corylusbetacytorhabdovirus	strawberryvirusMW480851	0.296915
Corylusbetacytorhabdovirus	Primulaalphacytorhabdovirus	0.30936
Corylusbetacytorhabdovirus	lettuceyellowmottlevirusEF687738	0.304131
Corylusbetacytorhabdovirus	TrifoliumpratensevirusMH982249	0.299706
Corylusbetacytorhabdovirus	Artemisiaalphacytorhabdovirus	0.305569
Corylusbetacytorhabdovirus	lettucenecroticyellowsvirusAJ867584	0.302761
Corylusbetacytorhabdovirus	garlicalphacytorhabdovirus	0.304541
Corylusbetacytorhabdovirus	Phyllostachysalphacytorhabdovirus	0.285784
Corylusbetacytorhabdovirus	Morindaalphacytorhabdovirus	0.312622
Corylusbetacytorhabdovirus	Morindaalphacytorhabdovirus	0.306452
Corylusbetacytorhabdovirus	Pogostemomalphacytorhabdovirus	0.307541
Corylusbetacytorhabdovirus	Pogostemomalphacytorhabdovirus	0.306022
Corylusbetacytorhabdovirus	Pogostemomalphacytorhabdovirus	0.304968
Corylusbetacytorhabdovirus	Baccharisalphacytorhabdovirus	0.298587
Corylusbetacytorhabdovirus	Conopholisalphacytorhabdovirus	0.30492
Corylusbetacytorhabdovirus	cabbagecytorhabdovirusKY810772	0.313551
Corylusbetacytorhabdovirus	alphacytorhabdovirus	0.321006
Corylusbetacytorhabdovirus	Arctiumalphacytorhabdovirus	0.319844
Corylusbetacytorhabdovirus	Chrysantemumalphacytorhabdovirus	0.324732
Corylusbetacytorhabdovirus	WuhaninsectvirusKM817651	0.33139
Corylusbetacytorhabdovirus	cnidumvirusOQ442952	0.316919
Corylusbetacytorhabdovirus	SambucusvirusOM523356	0.319941
Corylusbetacytorhabdovirus	TrichosantesassociatedrhabdovirusBK011194	0.319438
Corylusbetacytorhabdovirus	wetlandmetagenomeassociatedalphacytorhabdovirus	0.321726
Corylusbetacytorhabdovirus	Euphorbiaalphacytorhabdovirus	0.320921
Corylusbetacytorhabdovirus	PersimmonvirusAB735628	0.312164
Corylusbetacytorhabdovirus	Rubusalphacytorhadbovirus	0.314118
Corylusbetacytorhabdovirus	Triticumalphacytorhabdovirus	0.296799
Corylusbetacytorhabdovirus	Pinelliaalphacytorhabdovirus	0.301549
Corylusbetacytorhabdovirus	Scutellariaalphacytorhabdovirus	0.314045
Corylusbetacytorhabdovirus	Pogostemomalphacytorhabdovirus	0.313572
Corylusbetacytorhabdovirus	Pogostemomalphacytorhabdovirus	0.306984
Corylusbetacytorhabdovirus	BacopamonnierivirusBK014480	0.306302
Corylusbetacytorhabdovirus	Wurfbainiaalphacytorhabdovirus	0.311619
Corylusbetacytorhabdovirus	DaphnevirusOP180101	0.314413
Corylusbetacytorhabdovirus	AsclepiassyriacavirusBK014298	0.318676
Corylusbetacytorhabdovirus	WuhaninsectvirusKM817650	0.306412
Corylusbetacytorhabdovirus	Ilexalphacytorhabdovirus	0.319981
Corylusbetacytorhabdovirus	ActinidiavirusMW550041	0.305085
Corylusbetacytorhabdovirus	Cynaraalphacytorhabdovirus	0.299566
Corylusbetacytorhabdovirus	TaraxacumcytorhabdovirusOL472125	0.299615
Corylusbetacytorhabdovirus	Heliospermagammacytorhabdovirus	0.30321
Corylusbetacytorhabdovirus	Silenegammacytorhabdovirus	0.30849
Corylusbetacytorhabdovirus	carrotgammacytorhabdovirus	0.317688
Corylusbetacytorhabdovirus	celerygammacytorhabdovirus	0.319012
Corylusbetacytorhabdovirus	TrachyspermumammivirusBK014309	0.308715
Corylusbetacytorhabdovirus	Coptisgammacytorhabdovirus	0.316512
Corylusbetacytorhabdovirus	Cypripediumgammacytorhabdovirus	0.32002
Corylusbetacytorhabdovirus	GymnadeniadensifloravirusBK014305	0.313056
Corylusbetacytorhabdovirus	Argyranthemumgammacytorhabdovirus	0.314045
Corylusbetacytorhabdovirus	Lonasgammacytorhabdovirus	0.32002
Corylusbetacytorhabdovirus	Fraxinusgammacytorhabdovirus	0.327209
Corylusbetacytorhabdovirus	Fraxinusgammacytorhabdovirus	0.312064
Corylusbetacytorhabdovirus	Rhopalocnemisgammacytorhabdovirus	0.310123
Corylusbetacytorhabdovirus	Epipactisgammacytorhabdovirus	0.320336
Corylusbetacytorhabdovirus	Hibiscusgammacytorhabdovirus	0.317776
Corylusbetacytorhabdovirus	Cuscutagammacytorhabdovirus	0.314484
Corylusbetacytorhabdovirus	Cuscutagammacytorhabdovirus	0.316418
Corylusbetacytorhabdovirus	Lupinusgammacytorhabdovirus	0.31655
Corylusbetacytorhabdovirus	Chrysanthemumtrirhavirus	0.293121
Corylusbetacytorhabdovirus	Alnustrirhavirus	0.294058
Corylusbetacytorhabdovirus	Erysimumtrirhavirus	0.290452
Corylusbetacytorhabdovirus	Picristrirhavirus	0.296687
Corylusbetacytorhabdovirus	Medicagotrirhavirus	0.299354
Betulabetacytorhabdovirus	Betulabetacytorhabdovirus	0.800624
Betulabetacytorhabdovirus	Justiciabetacytorhabdovirus	0.405016
Betulabetacytorhabdovirus	Nitrariabetacytorhabdovirus	0.412252
Betulabetacytorhabdovirus	Populusbetacytorhabdovirus	0.414815
Betulabetacytorhabdovirus	roseassociatedcytorhabdovirusON762421	0.398714
Betulabetacytorhabdovirus	Sophorabetacytorhabdovirus	0.390255
Betulabetacytorhabdovirus	Lyciumbetacytorhabdovirus	0.4
Betulabetacytorhabdovirus	Glycyrrhizabetacytorhabdovirus	0.378241
Betulabetacytorhabdovirus	Phellodendronbetacytorhabdovirus	0.386543
Betulabetacytorhabdovirus	Dryobalanopsbetacytorhabdovirus	0.394307
Betulabetacytorhabdovirus	Zanthoxilumbetacytorhabdovirus	0.393473
Betulabetacytorhabdovirus	Zanthoxilumbetacytohabdovirus	0.394958
Betulabetacytorhabdovirus	Zanthoxilumbetacytohabdovirus	0.385925
Betulabetacytorhabdovirus	Puerariabetacytorhabdovirus	0.39284
Betulabetacytorhabdovirus	Morusbetacytorhabdovirus	0.398514
Betulabetacytorhabdovirus	Gleditsiabetacytorhabdovirus	0.393527
Betulabetacytorhabdovirus	yerbamatevirusMN781667	0.398131
Betulabetacytorhabdovirus	Cypripediumbetacytorhabdovirus	0.347195
Betulabetacytorhabdovirus	mangobetacytorhadbovirus	0.363203
Betulabetacytorhabdovirus	AristolochiaassociatedcytorhabdovirusOR090884	0.301383
Betulabetacytorhabdovirus	yerbamatechlorosisassociatedvirusKY366322	0.298581
Betulabetacytorhabdovirus	Sesamumbetacytorhabdovirus	0.287524
Betulabetacytorhabdovirus	Sesamumbetacytorhabdovirus	0.287524
Betulabetacytorhabdovirus	soybeanblotchymosaicvirusOM681518	0.298478
Betulabetacytorhabdovirus	BemisiatabaciassociatedvirusBK014303	0.298072
Betulabetacytorhabdovirus	cucurbitcytorhabdovirusMT381995	0.308189
Betulabetacytorhabdovirus	Passiflorabetacytorhabdovirus	0.309169
Betulabetacytorhabdovirus	TiliacytorhabdovirusOX411436	0.316602
Betulabetacytorhabdovirus	Begoniabetacytorhabdovirus	0.291206
Betulabetacytorhabdovirus	Pentaphragmabetacytorhabdovirus	0.304369
Betulabetacytorhabdovirus	Howeabetacytorhabdovirus	0.288249
Betulabetacytorhabdovirus	beanassociatedcytorhabdovirusMK202584	0.32407
Betulabetacytorhabdovirus	papayavirusMK202584	0.320933
Betulabetacytorhabdovirus	citrusassociatedrhabdovirusMT302547	0.321341
Betulabetacytorhabdovirus	AnthuriumamnicolavirusBK014302	0.316443
Betulabetacytorhabdovirus	papermulberrymosaicassociatedvirusMN872813	0.322741
Betulabetacytorhabdovirus	Leucadendronbetacytorhabdovirus	0.32824
Betulabetacytorhabdovirus	Schiedeabetacytorhabdovirus	0.327094
Betulabetacytorhabdovirus	Peatsoilassociatedbetacytorhabdovirus	0.32
Betulabetacytorhabdovirus	Bouteloabetacytorhabdovirus	0.312067
Betulabetacytorhabdovirus	RudbeckiavirusON185810	0.319472
Betulabetacytorhabdovirus	TageteserectavirusBK014308	0.320437
Betulabetacytorhabdovirus	Artemisiabetacytorhabdovirus	0.324926
Betulabetacytorhabdovirus	Chrysanthemumbetacytorhabdovirus	0.312438
Betulabetacytorhabdovirus	Cucurbitabetacytorhabdovirus	0.322372
Betulabetacytorhabdovirus	Ipomoeabetacytorhabdovirus	0.317421
Betulabetacytorhabdovirus	Hepaticabetacytorhabdovirus	0.335487
Betulabetacytorhabdovirus	rosevirusMT952336	0.316231
Betulabetacytorhabdovirus	Trifoliumbetacytorhabdovirus	0.308031
Betulabetacytorhabdovirus	Duriobetacytorhabdovirus	0.327706
Betulabetacytorhabdovirus	Viciabetacytorhabdovirus	0.317097
Betulabetacytorhabdovirus	Panicumbetacytorhabdovirus	0.322375
Betulabetacytorhabdovirus	ColocasiabobonediseaseassociatedvirusKT381973	0.323371
Betulabetacytorhabdovirus	Peatsoilassociatedbetacytorhabdovirus	0.331361
Betulabetacytorhabdovirus	northerncerealmosaicvirusMH282832	0.351834
Betulabetacytorhabdovirus	maizeyellowstriatevirusKY884303	0.331678
Betulabetacytorhabdovirus	barleyyellowstriatemosaicvirusKM213865	0.324926
Betulabetacytorhabdovirus	maizeassociatedcytorhabdovirusKY965147	0.311791
Betulabetacytorhabdovirus	Kobresiabetacytorhabdovirus	0.304753
Betulabetacytorhabdovirus	ricestripemosaicvirusMH720469	0.317547
Betulabetacytorhabdovirus	Medicagoalphacytorhabdovirus	0.312747
Betulabetacytorhabdovirus	Pogostemomalphacytorhabdovirus	0.307351
Betulabetacytorhabdovirus	strawberryvirusMK211270	0.310176
Betulabetacytorhabdovirus	patchoulichlorosisassociatedcytorhabdovirusON409991	0.317061
Betulabetacytorhabdovirus	CirsiumcytorhabdovirusOL472122	0.314441
Betulabetacytorhabdovirus	tomatoyellowmottleassociatedvirusKY075646	0.311918
Betulabetacytorhabdovirus	Ocimumalphacytorhabdovirus	0.315606
Betulabetacytorhabdovirus	KenyanpotatocytorhabdovirusMN689395	0.311849
Betulabetacytorhabdovirus	Primulaalphacytorhabdovirus	0.321305
Betulabetacytorhabdovirus	Pelargoniumalphacytorhabdovirus	0.322161
Betulabetacytorhabdovirus	Chelidoniumalphacytorhabdovirus	0.317933
Betulabetacytorhabdovirus	TrifoliumpratensevirusMH982250	0.31996
Betulabetacytorhabdovirus	GlehnialittoralisvirusBK014304	0.303685
Betulabetacytorhabdovirus	rosealphacytorhabdovirus	0.30583
Betulabetacytorhabdovirus	Menthaalphacytorhabdovirus	0.314596
Betulabetacytorhabdovirus	NymphaeaalbavirusBK014307	0.314852
Betulabetacytorhabdovirus	WuhaninsectvirusKM817652	0.324138
Betulabetacytorhabdovirus	Artemisiaalphacytorhabdovirus	0.314679
Betulabetacytorhabdovirus	alphacytorhabdovirus	0.311644
Betulabetacytorhabdovirus	Artemisiaalphacytorhabdovirus	0.313993
Betulabetacytorhabdovirus	raspberryveinchlorosisvirusMK257717	0.3143
Betulabetacytorhabdovirus	alfalfadwarfvirusKP205452	0.30849
Betulabetacytorhabdovirus	Ficusalphacytorhabdovirus	0.308182
Betulabetacytorhabdovirus	strawberrycrinklevirusMH129615	0.305745
Betulabetacytorhabdovirus	HyptislatentvirusON073823	0.299465
Betulabetacytorhabdovirus	Cardaminealphacytorhabdovirus	0.318315
Betulabetacytorhabdovirus	PastinacacytorhabdovirusOL472112	0.308293
Betulabetacytorhabdovirus	Utriculariaalphacytorhadbovirus	0.302053
Betulabetacytorhabdovirus	Plumbago necrotic spot associated virus	0.314833
Betulabetacytorhabdovirus	chrysanthemumyellowdwarfassociatedvirusMW039593	0.305126
Betulabetacytorhabdovirus	Hederaalphacytorhabdovirus	0.302529
Betulabetacytorhabdovirus	Geumalphacytorhabdovirus	0.308411
Betulabetacytorhabdovirus	Tolmieaalphacytorhabdovirus	0.299902
Betulabetacytorhabdovirus	blackcurrantrhabdovirusOP352885	0.306515
Betulabetacytorhabdovirus	strawberryvirusMW480851	0.308406
Betulabetacytorhabdovirus	Primulaalphacytorhabdovirus	0.305789
Betulabetacytorhabdovirus	lettuceyellowmottlevirusEF687738	0.297418
Betulabetacytorhabdovirus	TrifoliumpratensevirusMH982249	0.314328
Betulabetacytorhabdovirus	Artemisiaalphacytorhabdovirus	0.308648
Betulabetacytorhabdovirus	lettucenecroticyellowsvirusAJ867584	0.300845
Betulabetacytorhabdovirus	garlicalphacytorhabdovirus	0.301673
Betulabetacytorhabdovirus	Phyllostachysalphacytorhabdovirus	0.301775
Betulabetacytorhabdovirus	Morindaalphacytorhabdovirus	0.321535
Betulabetacytorhabdovirus	Morindaalphacytorhabdovirus	0.313706
Betulabetacytorhabdovirus	Pogostemomalphacytorhabdovirus	0.311475
Betulabetacytorhabdovirus	Pogostemomalphacytorhabdovirus	0.306587
Betulabetacytorhabdovirus	Pogostemomalphacytorhabdovirus	0.309901
Betulabetacytorhabdovirus	Baccharisalphacytorhabdovirus	0.310226
Betulabetacytorhabdovirus	Conopholisalphacytorhabdovirus	0.304519
Betulabetacytorhabdovirus	cabbagecytorhabdovirusKY810772	0.314271
Betulabetacytorhabdovirus	alphacytorhabdovirus	0.306824
Betulabetacytorhabdovirus	Arctiumalphacytorhabdovirus	0.323371
Betulabetacytorhabdovirus	Chrysantemumalphacytorhabdovirus	0.330736
Betulabetacytorhabdovirus	WuhaninsectvirusKM817651	0.333821
Betulabetacytorhabdovirus	cnidumvirusOQ442952	0.317716
Betulabetacytorhabdovirus	SambucusvirusOM523356	0.318004
Betulabetacytorhabdovirus	TrichosantesassociatedrhabdovirusBK011194	0.322471
Betulabetacytorhabdovirus	wetlandmetagenomeassociatedalphacytorhabdovirus	0.314062
Betulabetacytorhabdovirus	Euphorbiaalphacytorhabdovirus	0.320488
Betulabetacytorhabdovirus	PersimmonvirusAB735628	0.314398
Betulabetacytorhabdovirus	Rubusalphacytorhadbovirus	0.312686
Betulabetacytorhabdovirus	Triticumalphacytorhabdovirus	0.31816
Betulabetacytorhabdovirus	Pinelliaalphacytorhabdovirus	0.301549
Betulabetacytorhabdovirus	Scutellariaalphacytorhabdovirus	0.314679
Betulabetacytorhabdovirus	Pogostemomalphacytorhabdovirus	0.310176
Betulabetacytorhabdovirus	Pogostemomalphacytorhabdovirus	0.310937
Betulabetacytorhabdovirus	BacopamonnierivirusBK014480	0.305151
Betulabetacytorhabdovirus	Wurfbainiaalphacytorhabdovirus	0.305637
Betulabetacytorhabdovirus	DaphnevirusOP180101	0.311362
Betulabetacytorhabdovirus	AsclepiassyriacavirusBK014298	0.316708
Betulabetacytorhabdovirus	WuhaninsectvirusKM817650	0.313697
Betulabetacytorhabdovirus	Ilexalphacytorhabdovirus	0.312019
Betulabetacytorhabdovirus	ActinidiavirusMW550041	0.308903
Betulabetacytorhabdovirus	Cynaraalphacytorhabdovirus	0.299758
Betulabetacytorhabdovirus	TaraxacumcytorhabdovirusOL472125	0.29683
Betulabetacytorhabdovirus	Heliospermagammacytorhabdovirus	0.317317
Betulabetacytorhabdovirus	Silenegammacytorhabdovirus	0.319424
Betulabetacytorhabdovirus	carrotgammacytorhabdovirus	0.303598
Betulabetacytorhabdovirus	celerygammacytorhabdovirus	0.32419
Betulabetacytorhabdovirus	TrachyspermumammivirusBK014309	0.317659
Betulabetacytorhabdovirus	Coptisgammacytorhabdovirus	0.312004
Betulabetacytorhabdovirus	Cypripediumgammacytorhabdovirus	0.313832
Betulabetacytorhabdovirus	GymnadeniadensifloravirusBK014305	0.31154
Betulabetacytorhabdovirus	Argyranthemumgammacytorhabdovirus	0.304434
Betulabetacytorhabdovirus	Lonasgammacytorhabdovirus	0.298918
Betulabetacytorhabdovirus	Fraxinusgammacytorhabdovirus	0.321375
Betulabetacytorhabdovirus	Fraxinusgammacytorhabdovirus	0.301282
Betulabetacytorhabdovirus	Rhopalocnemisgammacytorhabdovirus	0.3144
Betulabetacytorhabdovirus	Epipactisgammacytorhabdovirus	0.319361
Betulabetacytorhabdovirus	Hibiscusgammacytorhabdovirus	0.323647
Betulabetacytorhabdovirus	Cuscutagammacytorhabdovirus	0.322437
Betulabetacytorhabdovirus	Cuscutagammacytorhabdovirus	0.312593
Betulabetacytorhabdovirus	Lupinusgammacytorhabdovirus	0.323
Betulabetacytorhabdovirus	Chrysanthemumtrirhavirus	0.298492
Betulabetacytorhabdovirus	Alnustrirhavirus	0.295305
Betulabetacytorhabdovirus	Erysimumtrirhavirus	0.294207
Betulabetacytorhabdovirus	Picristrirhavirus	0.293386
Betulabetacytorhabdovirus	Medicagotrirhavirus	0.29995
Betulabetacytorhabdovirus	Justiciabetacytorhabdovirus	0.412039
Betulabetacytorhabdovirus	Nitrariabetacytorhabdovirus	0.412252
Betulabetacytorhabdovirus	Populusbetacytorhabdovirus	0.410846
Betulabetacytorhabdovirus	roseassociatedcytorhabdovirusON762421	0.396347
Betulabetacytorhabdovirus	Sophorabetacytorhabdovirus	0.384544
Betulabetacytorhabdovirus	Lyciumbetacytorhabdovirus	0.391929
Betulabetacytorhabdovirus	Glycyrrhizabetacytorhabdovirus	0.383156
Betulabetacytorhabdovirus	Phellodendronbetacytorhabdovirus	0.389532
Betulabetacytorhabdovirus	Dryobalanopsbetacytorhabdovirus	0.403061
Betulabetacytorhabdovirus	Zanthoxilumbetacytorhabdovirus	0.388735
Betulabetacytorhabdovirus	Zanthoxilumbetacytohabdovirus	0.393799
Betulabetacytorhabdovirus	Zanthoxilumbetacytohabdovirus	0.389963
Betulabetacytorhabdovirus	Puerariabetacytorhabdovirus	0.394724
Betulabetacytorhabdovirus	Morusbetacytorhabdovirus	0.40167
Betulabetacytorhabdovirus	Gleditsiabetacytorhabdovirus	0.400472
Betulabetacytorhabdovirus	yerbamatevirusMN781667	0.389376
Betulabetacytorhabdovirus	Cypripediumbetacytorhabdovirus	0.340744
Betulabetacytorhabdovirus	mangobetacytorhadbovirus	0.376323
Betulabetacytorhabdovirus	AristolochiaassociatedcytorhabdovirusOR090884	0.297903
Betulabetacytorhabdovirus	yerbamatechlorosisassociatedvirusKY366322	0.275845
Betulabetacytorhabdovirus	Sesamumbetacytorhabdovirus	0.292707
Betulabetacytorhabdovirus	Sesamumbetacytorhabdovirus	0.293196
Betulabetacytorhabdovirus	soybeanblotchymosaicvirusOM681518	0.28816
Betulabetacytorhabdovirus	BemisiatabaciassociatedvirusBK014303	0.291502
Betulabetacytorhabdovirus	cucurbitcytorhabdovirusMT381995	0.293457
Betulabetacytorhabdovirus	Passiflorabetacytorhabdovirus	0.310961
Betulabetacytorhabdovirus	TiliacytorhabdovirusOX411436	0.311601
Betulabetacytorhabdovirus	Begoniabetacytorhabdovirus	0.306802
Betulabetacytorhabdovirus	Pentaphragmabetacytorhabdovirus	0.312948
Betulabetacytorhabdovirus	Howeabetacytorhabdovirus	0.285304
Betulabetacytorhabdovirus	beanassociatedcytorhabdovirusMK202584	0.316024
Betulabetacytorhabdovirus	papayavirusMK202584	0.315062
Betulabetacytorhabdovirus	citrusassociatedrhabdovirusMT302547	0.319348
Betulabetacytorhabdovirus	AnthuriumamnicolavirusBK014302	0.319361
Betulabetacytorhabdovirus	papermulberrymosaicassociatedvirusMN872813	0.3167
Betulabetacytorhabdovirus	Leucadendronbetacytorhabdovirus	0.32002
Betulabetacytorhabdovirus	Schiedeabetacytorhabdovirus	0.331688
Betulabetacytorhabdovirus	Peatsoilassociatedbetacytorhabdovirus	0.327372
Betulabetacytorhabdovirus	Bouteloabetacytorhabdovirus	0.323909
Betulabetacytorhabdovirus	RudbeckiavirusON185810	0.321935
Betulabetacytorhabdovirus	TageteserectavirusBK014308	0.324271
Betulabetacytorhabdovirus	Artemisiabetacytorhabdovirus	0.321305
Betulabetacytorhabdovirus	Chrysanthemumbetacytorhabdovirus	0.322532
Betulabetacytorhabdovirus	Cucurbitabetacytorhabdovirus	0.324688
Betulabetacytorhabdovirus	Ipomoeabetacytorhabdovirus	0.327877
Betulabetacytorhabdovirus	Hepaticabetacytorhabdovirus	0.333497
Betulabetacytorhabdovirus	rosevirusMT952336	0.315271
Betulabetacytorhabdovirus	Trifoliumbetacytorhabdovirus	0.314961
Betulabetacytorhabdovirus	Duriobetacytorhabdovirus	0.329039
Betulabetacytorhabdovirus	Viciabetacytorhabdovirus	0.317739
Betulabetacytorhabdovirus	Panicumbetacytorhabdovirus	0.333993
Betulabetacytorhabdovirus	ColocasiabobonediseaseassociatedvirusKT381973	0.32973
Betulabetacytorhabdovirus	Peatsoilassociatedbetacytorhabdovirus	0.328754
Betulabetacytorhabdovirus	northerncerealmosaicvirusMH282832	0.343084
Betulabetacytorhabdovirus	maizeyellowstriatevirusKY884303	0.326379
Betulabetacytorhabdovirus	barleyyellowstriatemosaicvirusKM213865	0.332506
Betulabetacytorhabdovirus	maizeassociatedcytorhabdovirusKY965147	0.326571
Betulabetacytorhabdovirus	Kobresiabetacytorhabdovirus	0.314796
Betulabetacytorhabdovirus	ricestripemosaicvirusMH720469	0.313609
Betulabetacytorhabdovirus	Medicagoalphacytorhabdovirus	0.304541
Betulabetacytorhabdovirus	Pogostemomalphacytorhabdovirus	0.305076
Betulabetacytorhabdovirus	strawberryvirusMK211270	0.307806
Betulabetacytorhabdovirus	patchoulichlorosisassociatedcytorhabdovirusON409991	0.312808
Betulabetacytorhabdovirus	CirsiumcytorhabdovirusOL472122	0.300246
Betulabetacytorhabdovirus	tomatoyellowmottleassociatedvirusKY075646	0.306818
Betulabetacytorhabdovirus	Ocimumalphacytorhabdovirus	0.309055
Betulabetacytorhabdovirus	KenyanpotatocytorhabdovirusMN689395	0.298091
Betulabetacytorhabdovirus	Primulaalphacytorhabdovirus	0.314933
Betulabetacytorhabdovirus	Pelargoniumalphacytorhabdovirus	0.310737
Betulabetacytorhabdovirus	Chelidoniumalphacytorhabdovirus	0.310824
Betulabetacytorhabdovirus	TrifoliumpratensevirusMH982250	0.32111
Betulabetacytorhabdovirus	GlehnialittoralisvirusBK014304	0.302372
Betulabetacytorhabdovirus	rosealphacytorhabdovirus	0.304047
Betulabetacytorhabdovirus	Menthaalphacytorhabdovirus	0.306706
Betulabetacytorhabdovirus	NymphaeaalbavirusBK014307	0.312654
Betulabetacytorhabdovirus	WuhaninsectvirusKM817652	0.324913
Betulabetacytorhabdovirus	Artemisiaalphacytorhabdovirus	0.305623
Betulabetacytorhabdovirus	alphacytorhabdovirus	0.318515
Betulabetacytorhabdovirus	Artemisiaalphacytorhabdovirus	0.31674
Betulabetacytorhabdovirus	raspberryveinchlorosisvirusMK257717	0.312984
Betulabetacytorhabdovirus	alfalfadwarfvirusKP205452	0.313455
Betulabetacytorhabdovirus	Ficusalphacytorhabdovirus	0.307167
Betulabetacytorhabdovirus	strawberrycrinklevirusMH129615	0.309223
Betulabetacytorhabdovirus	HyptislatentvirusON073823	0.305609
Betulabetacytorhabdovirus	Cardaminealphacytorhabdovirus	0.3234
Betulabetacytorhabdovirus	PastinacacytorhabdovirusOL472112	0.315302
Betulabetacytorhabdovirus	Utriculariaalphacytorhadbovirus	0.303841
Betulabetacytorhabdovirus	Plumbago necrotic spot associated virus	0.310328
Betulabetacytorhabdovirus	chrysanthemumyellowdwarfassociatedvirusMW039593	0.316731
Betulabetacytorhabdovirus	Hederaalphacytorhabdovirus	0.300833
Betulabetacytorhabdovirus	Geumalphacytorhabdovirus	0.304668
Betulabetacytorhabdovirus	Tolmieaalphacytorhabdovirus	0.298862
Betulabetacytorhabdovirus	blackcurrantrhabdovirusOP352885	0.297391
Betulabetacytorhabdovirus	strawberryvirusMW480851	0.307614
Betulabetacytorhabdovirus	Primulaalphacytorhabdovirus	0.313121
Betulabetacytorhabdovirus	lettuceyellowmottlevirusEF687738	0.298856
Betulabetacytorhabdovirus	TrifoliumpratensevirusMH982249	0.307503
Betulabetacytorhabdovirus	Artemisiaalphacytorhabdovirus	0.309524
Betulabetacytorhabdovirus	lettucenecroticyellowsvirusAJ867584	0.29505
Betulabetacytorhabdovirus	garlicalphacytorhabdovirus	0.311913
Betulabetacytorhabdovirus	Phyllostachysalphacytorhabdovirus	0.305694
Betulabetacytorhabdovirus	Morindaalphacytorhabdovirus	0.315212
Betulabetacytorhabdovirus	Morindaalphacytorhabdovirus	0.321
Betulabetacytorhabdovirus	Pogostemomalphacytorhabdovirus	0.305487
Betulabetacytorhabdovirus	Pogostemomalphacytorhabdovirus	0.306173
Betulabetacytorhabdovirus	Pogostemomalphacytorhabdovirus	0.302119
Betulabetacytorhabdovirus	Baccharisalphacytorhabdovirus	0.315815
Betulabetacytorhabdovirus	Conopholisalphacytorhabdovirus	0.303854
Betulabetacytorhabdovirus	cabbagecytorhabdovirusKY810772	0.300589
Betulabetacytorhabdovirus	alphacytorhabdovirus	0.311828
Betulabetacytorhabdovirus	Arctiumalphacytorhabdovirus	0.320626
Betulabetacytorhabdovirus	Chrysantemumalphacytorhabdovirus	0.328774
Betulabetacytorhabdovirus	WuhaninsectvirusKM817651	0.343612
Betulabetacytorhabdovirus	cnidumvirusOQ442952	0.325283
Betulabetacytorhabdovirus	SambucusvirusOM523356	0.32045
Betulabetacytorhabdovirus	TrichosantesassociatedrhabdovirusBK011194	0.319283
Betulabetacytorhabdovirus	wetlandmetagenomeassociatedalphacytorhabdovirus	0.324799
Betulabetacytorhabdovirus	Euphorbiaalphacytorhabdovirus	0.316561
Betulabetacytorhabdovirus	PersimmonvirusAB735628	0.333499
Betulabetacytorhabdovirus	Rubusalphacytorhadbovirus	0.304902
Betulabetacytorhabdovirus	Triticumalphacytorhabdovirus	0.31409
Betulabetacytorhabdovirus	Pinelliaalphacytorhabdovirus	0.29845
Betulabetacytorhabdovirus	Scutellariaalphacytorhabdovirus	0.316846
Betulabetacytorhabdovirus	Pogostemomalphacytorhabdovirus	0.307543
Betulabetacytorhabdovirus	Pogostemomalphacytorhabdovirus	0.304094
Betulabetacytorhabdovirus	BacopamonnierivirusBK014480	0.294778
Betulabetacytorhabdovirus	Wurfbainiaalphacytorhabdovirus	0.305488
Betulabetacytorhabdovirus	DaphnevirusOP180101	0.308903
Betulabetacytorhabdovirus	AsclepiassyriacavirusBK014298	0.323237
Betulabetacytorhabdovirus	WuhaninsectvirusKM817650	0.311949
Betulabetacytorhabdovirus	Ilexalphacytorhabdovirus	0.313073
Betulabetacytorhabdovirus	ActinidiavirusMW550041	0.314914
Betulabetacytorhabdovirus	Cynaraalphacytorhabdovirus	0.305126
Betulabetacytorhabdovirus	TaraxacumcytorhabdovirusOL472125	0.299281
Betulabetacytorhabdovirus	Heliospermagammacytorhabdovirus	0.305143
Betulabetacytorhabdovirus	Silenegammacytorhabdovirus	0.314651
Betulabetacytorhabdovirus	carrotgammacytorhabdovirus	0.306213
Betulabetacytorhabdovirus	celerygammacytorhabdovirus	0.316337
Betulabetacytorhabdovirus	TrachyspermumammivirusBK014309	0.309381
Betulabetacytorhabdovirus	Coptisgammacytorhabdovirus	0.306818
Betulabetacytorhabdovirus	Cypripediumgammacytorhabdovirus	0.305051
Betulabetacytorhabdovirus	GymnadeniadensifloravirusBK014305	0.314328
Betulabetacytorhabdovirus	Argyranthemumgammacytorhabdovirus	0.311298
Betulabetacytorhabdovirus	Lonasgammacytorhabdovirus	0.303001
Betulabetacytorhabdovirus	Fraxinusgammacytorhabdovirus	0.322693
Betulabetacytorhabdovirus	Fraxinusgammacytorhabdovirus	0.310979
Betulabetacytorhabdovirus	Rhopalocnemisgammacytorhabdovirus	0.310208
Betulabetacytorhabdovirus	Epipactisgammacytorhabdovirus	0.325385
Betulabetacytorhabdovirus	Hibiscusgammacytorhabdovirus	0.320576
Betulabetacytorhabdovirus	Cuscutagammacytorhabdovirus	0.318659
Betulabetacytorhabdovirus	Cuscutagammacytorhabdovirus	0.311817
Betulabetacytorhabdovirus	Lupinusgammacytorhabdovirus	0.312562
Betulabetacytorhabdovirus	Chrysanthemumtrirhavirus	0.295205
Betulabetacytorhabdovirus	Alnustrirhavirus	0.294801
Betulabetacytorhabdovirus	Erysimumtrirhavirus	0.293675
Betulabetacytorhabdovirus	Picristrirhavirus	0.298656
Betulabetacytorhabdovirus	Medicagotrirhavirus	0.301059
Justiciabetacytorhabdovirus	Nitrariabetacytorhabdovirus	0.479761
Justiciabetacytorhabdovirus	Populusbetacytorhabdovirus	0.463549
Justiciabetacytorhabdovirus	roseassociatedcytorhabdovirusON762421	0.454712
Justiciabetacytorhabdovirus	Sophorabetacytorhabdovirus	0.383029
Justiciabetacytorhabdovirus	Lyciumbetacytorhabdovirus	0.380776
Justiciabetacytorhabdovirus	Glycyrrhizabetacytorhabdovirus	0.385827
Justiciabetacytorhabdovirus	Phellodendronbetacytorhabdovirus	0.383008
Justiciabetacytorhabdovirus	Dryobalanopsbetacytorhabdovirus	0.386014
Justiciabetacytorhabdovirus	Zanthoxilumbetacytorhabdovirus	0.376812
Justiciabetacytorhabdovirus	Zanthoxilumbetacytohabdovirus	0.365741
Justiciabetacytorhabdovirus	Zanthoxilumbetacytohabdovirus	0.379759
Justiciabetacytorhabdovirus	Puerariabetacytorhabdovirus	0.369838
Justiciabetacytorhabdovirus	Morusbetacytorhabdovirus	0.382353
Justiciabetacytorhabdovirus	Gleditsiabetacytorhabdovirus	0.373814
Justiciabetacytorhabdovirus	yerbamatevirusMN781667	0.371296
Justiciabetacytorhabdovirus	Cypripediumbetacytorhabdovirus	0.349275
Justiciabetacytorhabdovirus	mangobetacytorhadbovirus	0.356973
Justiciabetacytorhabdovirus	AristolochiaassociatedcytorhabdovirusOR090884	0.294669
Justiciabetacytorhabdovirus	yerbamatechlorosisassociatedvirusKY366322	0.28863
Justiciabetacytorhabdovirus	Sesamumbetacytorhabdovirus	0.287172
Justiciabetacytorhabdovirus	Sesamumbetacytorhabdovirus	0.288004
Justiciabetacytorhabdovirus	soybeanblotchymosaicvirusOM681518	0.286693
Justiciabetacytorhabdovirus	BemisiatabaciassociatedvirusBK014303	0.285714
Justiciabetacytorhabdovirus	cucurbitcytorhabdovirusMT381995	0.291953
Justiciabetacytorhabdovirus	Passiflorabetacytorhabdovirus	0.311563
Justiciabetacytorhabdovirus	TiliacytorhabdovirusOX411436	0.31165
Justiciabetacytorhabdovirus	Begoniabetacytorhabdovirus	0.310278
Justiciabetacytorhabdovirus	Pentaphragmabetacytorhabdovirus	0.303804
Justiciabetacytorhabdovirus	Howeabetacytorhabdovirus	0.300531
Justiciabetacytorhabdovirus	beanassociatedcytorhabdovirusMK202584	0.301961
Justiciabetacytorhabdovirus	papayavirusMK202584	0.299902
Justiciabetacytorhabdovirus	citrusassociatedrhabdovirusMT302547	0.305692
Justiciabetacytorhabdovirus	AnthuriumamnicolavirusBK014302	0.308728
Justiciabetacytorhabdovirus	papermulberrymosaicassociatedvirusMN872813	0.315346
Justiciabetacytorhabdovirus	Leucadendronbetacytorhabdovirus	0.305556
Justiciabetacytorhabdovirus	Schiedeabetacytorhabdovirus	0.307157
Justiciabetacytorhabdovirus	Peatsoilassociatedbetacytorhabdovirus	0.316412
Justiciabetacytorhabdovirus	Bouteloabetacytorhabdovirus	0.318833
Justiciabetacytorhabdovirus	RudbeckiavirusON185810	0.31661
Justiciabetacytorhabdovirus	TageteserectavirusBK014308	0.321078
Justiciabetacytorhabdovirus	Artemisiabetacytorhabdovirus	0.3154
Justiciabetacytorhabdovirus	Chrysanthemumbetacytorhabdovirus	0.307806
Justiciabetacytorhabdovirus	Cucurbitabetacytorhabdovirus	0.321518
Justiciabetacytorhabdovirus	Ipomoeabetacytorhabdovirus	0.331014
Justiciabetacytorhabdovirus	Hepaticabetacytorhabdovirus	0.324176
Justiciabetacytorhabdovirus	rosevirusMT952336	0.332338
Justiciabetacytorhabdovirus	Trifoliumbetacytorhabdovirus	0.318002
Justiciabetacytorhabdovirus	Duriobetacytorhabdovirus	0.323457
Justiciabetacytorhabdovirus	Viciabetacytorhabdovirus	0.318315
Justiciabetacytorhabdovirus	Panicumbetacytorhabdovirus	0.325319
Justiciabetacytorhabdovirus	ColocasiabobonediseaseassociatedvirusKT381973	0.323183
Justiciabetacytorhabdovirus	Peatsoilassociatedbetacytorhabdovirus	0.321341
Justiciabetacytorhabdovirus	northerncerealmosaicvirusMH282832	0.326065
Justiciabetacytorhabdovirus	maizeyellowstriatevirusKY884303	0.313241
Justiciabetacytorhabdovirus	barleyyellowstriatemosaicvirusKM213865	0.321287
Justiciabetacytorhabdovirus	maizeassociatedcytorhabdovirusKY965147	0.323986
Justiciabetacytorhabdovirus	Kobresiabetacytorhabdovirus	0.308148
Justiciabetacytorhabdovirus	ricestripemosaicvirusMH720469	0.300841
Justiciabetacytorhabdovirus	Medicagoalphacytorhabdovirus	0.312102
Justiciabetacytorhabdovirus	Pogostemomalphacytorhabdovirus	0.319603
Justiciabetacytorhabdovirus	strawberryvirusMK211270	0.323805
Justiciabetacytorhabdovirus	patchoulichlorosisassociatedcytorhabdovirusON409991	0.318855
Justiciabetacytorhabdovirus	CirsiumcytorhabdovirusOL472122	0.307087
Justiciabetacytorhabdovirus	tomatoyellowmottleassociatedvirusKY075646	0.310784
Justiciabetacytorhabdovirus	Ocimumalphacytorhabdovirus	0.318294
Justiciabetacytorhabdovirus	KenyanpotatocytorhabdovirusMN689395	0.310446
Justiciabetacytorhabdovirus	Primulaalphacytorhabdovirus	0.330203
Justiciabetacytorhabdovirus	Pelargoniumalphacytorhabdovirus	0.316381
Justiciabetacytorhabdovirus	Chelidoniumalphacytorhabdovirus	0.313116
Justiciabetacytorhabdovirus	TrifoliumpratensevirusMH982250	0.320258
Justiciabetacytorhabdovirus	GlehnialittoralisvirusBK014304	0.316675
Justiciabetacytorhabdovirus	rosealphacytorhabdovirus	0.314778
Justiciabetacytorhabdovirus	Menthaalphacytorhabdovirus	0.318855
Justiciabetacytorhabdovirus	NymphaeaalbavirusBK014307	0.310379
Justiciabetacytorhabdovirus	WuhaninsectvirusKM817652	0.316356
Justiciabetacytorhabdovirus	Artemisiaalphacytorhabdovirus	0.31021
Justiciabetacytorhabdovirus	alphacytorhabdovirus	0.32069
Justiciabetacytorhabdovirus	Artemisiaalphacytorhabdovirus	0.305596
Justiciabetacytorhabdovirus	raspberryveinchlorosisvirusMK257717	0.306483
Justiciabetacytorhabdovirus	alfalfadwarfvirusKP205452	0.301997
Justiciabetacytorhabdovirus	Ficusalphacytorhabdovirus	0.319628
Justiciabetacytorhabdovirus	strawberrycrinklevirusMH129615	0.310613
Justiciabetacytorhabdovirus	HyptislatentvirusON073823	0.315482
Justiciabetacytorhabdovirus	Cardaminealphacytorhabdovirus	0.310798
Justiciabetacytorhabdovirus	PastinacacytorhabdovirusOL472112	0.326521
Justiciabetacytorhabdovirus	Utriculariaalphacytorhadbovirus	0.317716
Justiciabetacytorhabdovirus	Plumbago necrotic spot associated virus	0.324458
Justiciabetacytorhabdovirus	chrysanthemumyellowdwarfassociatedvirusMW039593	0.320773
Justiciabetacytorhabdovirus	Hederaalphacytorhabdovirus	0.30999
Justiciabetacytorhabdovirus	Geumalphacytorhabdovirus	0.314852
Justiciabetacytorhabdovirus	Tolmieaalphacytorhabdovirus	0.313206
Justiciabetacytorhabdovirus	blackcurrantrhabdovirusOP352885	0.32266
Justiciabetacytorhabdovirus	strawberryvirusMW480851	0.315708
Justiciabetacytorhabdovirus	Primulaalphacytorhabdovirus	0.318833
Justiciabetacytorhabdovirus	lettuceyellowmottlevirusEF687738	0.31437
Justiciabetacytorhabdovirus	TrifoliumpratensevirusMH982249	0.319244
Justiciabetacytorhabdovirus	Artemisiaalphacytorhabdovirus	0.307161
Justiciabetacytorhabdovirus	lettucenecroticyellowsvirusAJ867584	0.302257
Justiciabetacytorhabdovirus	garlicalphacytorhabdovirus	0.308931
Justiciabetacytorhabdovirus	Phyllostachysalphacytorhabdovirus	0.31735
Justiciabetacytorhabdovirus	Morindaalphacytorhabdovirus	0.310565
Justiciabetacytorhabdovirus	Morindaalphacytorhabdovirus	0.314188
Justiciabetacytorhabdovirus	Pogostemomalphacytorhabdovirus	0.318919
Justiciabetacytorhabdovirus	Pogostemomalphacytorhabdovirus	0.316256
Justiciabetacytorhabdovirus	Pogostemomalphacytorhabdovirus	0.318315
Justiciabetacytorhabdovirus	Baccharisalphacytorhabdovirus	0.316881
Justiciabetacytorhabdovirus	Conopholisalphacytorhabdovirus	0.314512
Justiciabetacytorhabdovirus	cabbagecytorhabdovirusKY810772	0.313418
Justiciabetacytorhabdovirus	alphacytorhabdovirus	0.324643
Justiciabetacytorhabdovirus	Arctiumalphacytorhabdovirus	0.339763
Justiciabetacytorhabdovirus	Chrysantemumalphacytorhabdovirus	0.334638
Justiciabetacytorhabdovirus	WuhaninsectvirusKM817651	0.338416
Justiciabetacytorhabdovirus	cnidumvirusOQ442952	0.323944
Justiciabetacytorhabdovirus	SambucusvirusOM523356	0.338875
Justiciabetacytorhabdovirus	TrichosantesassociatedrhabdovirusBK011194	0.331698
Justiciabetacytorhabdovirus	wetlandmetagenomeassociatedalphacytorhabdovirus	0.322157
Justiciabetacytorhabdovirus	Euphorbiaalphacytorhabdovirus	0.326108
Justiciabetacytorhabdovirus	PersimmonvirusAB735628	0.315867
Justiciabetacytorhabdovirus	Rubusalphacytorhadbovirus	0.331
Justiciabetacytorhabdovirus	Triticumalphacytorhabdovirus	0.323617
Justiciabetacytorhabdovirus	Pinelliaalphacytorhabdovirus	0.317218
Justiciabetacytorhabdovirus	Scutellariaalphacytorhabdovirus	0.310949
Justiciabetacytorhabdovirus	Pogostemomalphacytorhabdovirus	0.316487
Justiciabetacytorhabdovirus	Pogostemomalphacytorhabdovirus	0.320513
Justiciabetacytorhabdovirus	BacopamonnierivirusBK014480	0.307129
Justiciabetacytorhabdovirus	Wurfbainiaalphacytorhabdovirus	0.310628
Justiciabetacytorhabdovirus	DaphnevirusOP180101	0.306293
Justiciabetacytorhabdovirus	AsclepiassyriacavirusBK014298	0.296806
Justiciabetacytorhabdovirus	WuhaninsectvirusKM817650	0.310871
Justiciabetacytorhabdovirus	Ilexalphacytorhabdovirus	0.30695
Justiciabetacytorhabdovirus	ActinidiavirusMW550041	0.304771
Justiciabetacytorhabdovirus	Cynaraalphacytorhabdovirus	0.314706
Justiciabetacytorhabdovirus	TaraxacumcytorhabdovirusOL472125	0.315302
Justiciabetacytorhabdovirus	Heliospermagammacytorhabdovirus	0.30936
Justiciabetacytorhabdovirus	Silenegammacytorhabdovirus	0.308919
Justiciabetacytorhabdovirus	carrotgammacytorhabdovirus	0.31579
Justiciabetacytorhabdovirus	celerygammacytorhabdovirus	0.310791
Justiciabetacytorhabdovirus	TrachyspermumammivirusBK014309	0.303571
Justiciabetacytorhabdovirus	Coptisgammacytorhabdovirus	0.3105
Justiciabetacytorhabdovirus	Cypripediumgammacytorhabdovirus	0.30288
Justiciabetacytorhabdovirus	GymnadeniadensifloravirusBK014305	0.301288
Justiciabetacytorhabdovirus	Argyranthemumgammacytorhabdovirus	0.314058
Justiciabetacytorhabdovirus	Lonasgammacytorhabdovirus	0.31986
Justiciabetacytorhabdovirus	Fraxinusgammacytorhabdovirus	0.308416
Justiciabetacytorhabdovirus	Fraxinusgammacytorhabdovirus	0.31278
Justiciabetacytorhabdovirus	Rhopalocnemisgammacytorhabdovirus	0.308875
Justiciabetacytorhabdovirus	Epipactisgammacytorhabdovirus	0.309831
Justiciabetacytorhabdovirus	Hibiscusgammacytorhabdovirus	0.304241
Justiciabetacytorhabdovirus	Cuscutagammacytorhabdovirus	0.312375
Justiciabetacytorhabdovirus	Cuscutagammacytorhabdovirus	0.313745
Justiciabetacytorhabdovirus	Lupinusgammacytorhabdovirus	0.313307
Justiciabetacytorhabdovirus	Chrysanthemumtrirhavirus	0.299395
Justiciabetacytorhabdovirus	Alnustrirhavirus	0.291253
Justiciabetacytorhabdovirus	Erysimumtrirhavirus	0.288008
Justiciabetacytorhabdovirus	Picristrirhavirus	0.289985
Justiciabetacytorhabdovirus	Medicagotrirhavirus	0.302256
Nitrariabetacytorhabdovirus	Populusbetacytorhabdovirus	0.678555
Nitrariabetacytorhabdovirus	roseassociatedcytorhabdovirusON762421	0.460664
Nitrariabetacytorhabdovirus	Sophorabetacytorhabdovirus	0.39401
Nitrariabetacytorhabdovirus	Lyciumbetacytorhabdovirus	0.390719
Nitrariabetacytorhabdovirus	Glycyrrhizabetacytorhabdovirus	0.398684
Nitrariabetacytorhabdovirus	Phellodendronbetacytorhabdovirus	0.395435
Nitrariabetacytorhabdovirus	Dryobalanopsbetacytorhabdovirus	0.390676
Nitrariabetacytorhabdovirus	Zanthoxilumbetacytorhabdovirus	0.398591
Nitrariabetacytorhabdovirus	Zanthoxilumbetacytohabdovirus	0.394675
Nitrariabetacytorhabdovirus	Zanthoxilumbetacytohabdovirus	0.382999
Nitrariabetacytorhabdovirus	Puerariabetacytorhabdovirus	0.386841
Nitrariabetacytorhabdovirus	Morusbetacytorhabdovirus	0.398321
Nitrariabetacytorhabdovirus	Gleditsiabetacytorhabdovirus	0.386779
Nitrariabetacytorhabdovirus	yerbamatevirusMN781667	0.382121
Nitrariabetacytorhabdovirus	Cypripediumbetacytorhabdovirus	0.353658
Nitrariabetacytorhabdovirus	mangobetacytorhadbovirus	0.346044
Nitrariabetacytorhabdovirus	AristolochiaassociatedcytorhabdovirusOR090884	0.292635
Nitrariabetacytorhabdovirus	yerbamatechlorosisassociatedvirusKY366322	0.285436
Nitrariabetacytorhabdovirus	Sesamumbetacytorhabdovirus	0.300389
Nitrariabetacytorhabdovirus	Sesamumbetacytorhabdovirus	0.299125
Nitrariabetacytorhabdovirus	soybeanblotchymosaicvirusOM681518	0.29142
Nitrariabetacytorhabdovirus	BemisiatabaciassociatedvirusBK014303	0.287323
Nitrariabetacytorhabdovirus	cucurbitcytorhabdovirusMT381995	0.287413
Nitrariabetacytorhabdovirus	Passiflorabetacytorhabdovirus	0.30747
Nitrariabetacytorhabdovirus	TiliacytorhabdovirusOX411436	0.311334
Nitrariabetacytorhabdovirus	Begoniabetacytorhabdovirus	0.296912
Nitrariabetacytorhabdovirus	Pentaphragmabetacytorhabdovirus	0.299378
Nitrariabetacytorhabdovirus	Howeabetacytorhabdovirus	0.315688
Nitrariabetacytorhabdovirus	beanassociatedcytorhabdovirusMK202584	0.312286
Nitrariabetacytorhabdovirus	papayavirusMK202584	0.313572
Nitrariabetacytorhabdovirus	citrusassociatedrhabdovirusMT302547	0.305176
Nitrariabetacytorhabdovirus	AnthuriumamnicolavirusBK014302	0.319562
Nitrariabetacytorhabdovirus	papermulberrymosaicassociatedvirusMN872813	0.310498
Nitrariabetacytorhabdovirus	Leucadendronbetacytorhabdovirus	0.31566
Nitrariabetacytorhabdovirus	Schiedeabetacytorhabdovirus	0.313976
Nitrariabetacytorhabdovirus	Peatsoilassociatedbetacytorhabdovirus	0.318204
Nitrariabetacytorhabdovirus	Bouteloabetacytorhabdovirus	0.315196
Nitrariabetacytorhabdovirus	RudbeckiavirusON185810	0.323017
Nitrariabetacytorhabdovirus	TageteserectavirusBK014308	0.319802
Nitrariabetacytorhabdovirus	Artemisiabetacytorhabdovirus	0.313609
Nitrariabetacytorhabdovirus	Chrysanthemumbetacytorhabdovirus	0.316977
Nitrariabetacytorhabdovirus	Cucurbitabetacytorhabdovirus	0.320039
Nitrariabetacytorhabdovirus	Ipomoeabetacytorhabdovirus	0.320801
Nitrariabetacytorhabdovirus	Hepaticabetacytorhabdovirus	0.321692
Nitrariabetacytorhabdovirus	rosevirusMT952336	0.328417
Nitrariabetacytorhabdovirus	Trifoliumbetacytorhabdovirus	0.321499
Nitrariabetacytorhabdovirus	Duriobetacytorhabdovirus	0.321393
Nitrariabetacytorhabdovirus	Viciabetacytorhabdovirus	0.330248
Nitrariabetacytorhabdovirus	Panicumbetacytorhabdovirus	0.32642
Nitrariabetacytorhabdovirus	ColocasiabobonediseaseassociatedvirusKT381973	0.318227
Nitrariabetacytorhabdovirus	Peatsoilassociatedbetacytorhabdovirus	0.317026
Nitrariabetacytorhabdovirus	northerncerealmosaicvirusMH282832	0.302475
Nitrariabetacytorhabdovirus	maizeyellowstriatevirusKY884303	0.319521
Nitrariabetacytorhabdovirus	barleyyellowstriatemosaicvirusKM213865	0.319762
Nitrariabetacytorhabdovirus	maizeassociatedcytorhabdovirusKY965147	0.309936
Nitrariabetacytorhabdovirus	Kobresiabetacytorhabdovirus	0.308407
Nitrariabetacytorhabdovirus	ricestripemosaicvirusMH720469	0.308526
Nitrariabetacytorhabdovirus	Medicagoalphacytorhabdovirus	0.32285
Nitrariabetacytorhabdovirus	Pogostemomalphacytorhabdovirus	0.307579
Nitrariabetacytorhabdovirus	strawberryvirusMK211270	0.312899
Nitrariabetacytorhabdovirus	patchoulichlorosisassociatedcytorhabdovirusON409991	0.317194
Nitrariabetacytorhabdovirus	CirsiumcytorhabdovirusOL472122	0.308867
Nitrariabetacytorhabdovirus	tomatoyellowmottleassociatedvirusKY075646	0.316311
Nitrariabetacytorhabdovirus	Ocimumalphacytorhabdovirus	0.309582
Nitrariabetacytorhabdovirus	KenyanpotatocytorhabdovirusMN689395	0.301657
Nitrariabetacytorhabdovirus	Primulaalphacytorhabdovirus	0.323978
Nitrariabetacytorhabdovirus	Pelargoniumalphacytorhabdovirus	0.321958
Nitrariabetacytorhabdovirus	Chelidoniumalphacytorhabdovirus	0.326033
Nitrariabetacytorhabdovirus	TrifoliumpratensevirusMH982250	0.318317
Nitrariabetacytorhabdovirus	GlehnialittoralisvirusBK014304	0.3265
Nitrariabetacytorhabdovirus	rosealphacytorhabdovirus	0.317913
Nitrariabetacytorhabdovirus	Menthaalphacytorhabdovirus	0.319941
Nitrariabetacytorhabdovirus	NymphaeaalbavirusBK014307	0.304561
Nitrariabetacytorhabdovirus	WuhaninsectvirusKM817652	0.317491
Nitrariabetacytorhabdovirus	Artemisiaalphacytorhabdovirus	0.323457
Nitrariabetacytorhabdovirus	alphacytorhabdovirus	0.310429
Nitrariabetacytorhabdovirus	Artemisiaalphacytorhabdovirus	0.316173
Nitrariabetacytorhabdovirus	raspberryveinchlorosisvirusMK257717	0.318004
Nitrariabetacytorhabdovirus	alfalfadwarfvirusKP205452	0.309582
Nitrariabetacytorhabdovirus	Ficusalphacytorhabdovirus	0.312684
Nitrariabetacytorhabdovirus	strawberrycrinklevirusMH129615	0.319804
Nitrariabetacytorhabdovirus	HyptislatentvirusON073823	0.317739
Nitrariabetacytorhabdovirus	Cardaminealphacytorhabdovirus	0.309198
Nitrariabetacytorhabdovirus	PastinacacytorhabdovirusOL472112	0.307129
Nitrariabetacytorhabdovirus	Utriculariaalphacytorhadbovirus	0.319882
Nitrariabetacytorhabdovirus	Plumbago necrotic spot associated virus	0.324111
Nitrariabetacytorhabdovirus	chrysanthemumyellowdwarfassociatedvirusMW039593	0.317181
Nitrariabetacytorhabdovirus	Hederaalphacytorhabdovirus	0.32479
Nitrariabetacytorhabdovirus	Geumalphacytorhabdovirus	0.319253
Nitrariabetacytorhabdovirus	Tolmieaalphacytorhabdovirus	0.324257
Nitrariabetacytorhabdovirus	blackcurrantrhabdovirusOP352885	0.320255
Nitrariabetacytorhabdovirus	strawberryvirusMW480851	0.319268
Nitrariabetacytorhabdovirus	Primulaalphacytorhabdovirus	0.317241
Nitrariabetacytorhabdovirus	lettuceyellowmottlevirusEF687738	0.313433
Nitrariabetacytorhabdovirus	TrifoliumpratensevirusMH982249	0.320783
Nitrariabetacytorhabdovirus	Artemisiaalphacytorhabdovirus	0.32804
Nitrariabetacytorhabdovirus	lettucenecroticyellowsvirusAJ867584	0.321128
Nitrariabetacytorhabdovirus	garlicalphacytorhabdovirus	0.318227
Nitrariabetacytorhabdovirus	Phyllostachysalphacytorhabdovirus	0.312284
Nitrariabetacytorhabdovirus	Morindaalphacytorhabdovirus	0.320079
Nitrariabetacytorhabdovirus	Morindaalphacytorhabdovirus	0.325787
Nitrariabetacytorhabdovirus	Pogostemomalphacytorhabdovirus	0.322501
Nitrariabetacytorhabdovirus	Pogostemomalphacytorhabdovirus	0.328876
Nitrariabetacytorhabdovirus	Pogostemomalphacytorhabdovirus	0.320278
Nitrariabetacytorhabdovirus	Baccharisalphacytorhabdovirus	0.331841
Nitrariabetacytorhabdovirus	Conopholisalphacytorhabdovirus	0.331358
Nitrariabetacytorhabdovirus	cabbagecytorhabdovirusKY810772	0.315505
Nitrariabetacytorhabdovirus	alphacytorhabdovirus	0.321709
Nitrariabetacytorhabdovirus	Arctiumalphacytorhabdovirus	0.328578
Nitrariabetacytorhabdovirus	Chrysantemumalphacytorhabdovirus	0.330879
Nitrariabetacytorhabdovirus	WuhaninsectvirusKM817651	0.33677
Nitrariabetacytorhabdovirus	cnidumvirusOQ442952	0.341572
Nitrariabetacytorhabdovirus	SambucusvirusOM523356	0.32922
Nitrariabetacytorhabdovirus	TrichosantesassociatedrhabdovirusBK011194	0.327511
Nitrariabetacytorhabdovirus	wetlandmetagenomeassociatedalphacytorhabdovirus	0.319688
Nitrariabetacytorhabdovirus	Euphorbiaalphacytorhabdovirus	0.329102
Nitrariabetacytorhabdovirus	PersimmonvirusAB735628	0.329406
Nitrariabetacytorhabdovirus	Rubusalphacytorhadbovirus	0.310039
Nitrariabetacytorhabdovirus	Triticumalphacytorhabdovirus	0.300146
Nitrariabetacytorhabdovirus	Pinelliaalphacytorhabdovirus	0.318606
Nitrariabetacytorhabdovirus	Scutellariaalphacytorhabdovirus	0.323009
Nitrariabetacytorhabdovirus	Pogostemomalphacytorhabdovirus	0.327612
Nitrariabetacytorhabdovirus	Pogostemomalphacytorhabdovirus	0.322059
Nitrariabetacytorhabdovirus	BacopamonnierivirusBK014480	0.321942
Nitrariabetacytorhabdovirus	Wurfbainiaalphacytorhabdovirus	0.315196
Nitrariabetacytorhabdovirus	DaphnevirusOP180101	0.324752
Nitrariabetacytorhabdovirus	AsclepiassyriacavirusBK014298	0.307389
Nitrariabetacytorhabdovirus	WuhaninsectvirusKM817650	0.312346
Nitrariabetacytorhabdovirus	Ilexalphacytorhabdovirus	0.322957
Nitrariabetacytorhabdovirus	ActinidiavirusMW550041	0.324111
Nitrariabetacytorhabdovirus	Cynaraalphacytorhabdovirus	0.318381
Nitrariabetacytorhabdovirus	TaraxacumcytorhabdovirusOL472125	0.322957
Nitrariabetacytorhabdovirus	Heliospermagammacytorhabdovirus	0.305941
Nitrariabetacytorhabdovirus	Silenegammacytorhabdovirus	0.300741
Nitrariabetacytorhabdovirus	carrotgammacytorhabdovirus	0.299902
Nitrariabetacytorhabdovirus	celerygammacytorhabdovirus	0.312841
Nitrariabetacytorhabdovirus	TrachyspermumammivirusBK014309	0.316625
Nitrariabetacytorhabdovirus	Coptisgammacytorhabdovirus	0.310413
Nitrariabetacytorhabdovirus	Cypripediumgammacytorhabdovirus	0.312902
Nitrariabetacytorhabdovirus	GymnadeniadensifloravirusBK014305	0.302748
Nitrariabetacytorhabdovirus	Argyranthemumgammacytorhabdovirus	0.310871
Nitrariabetacytorhabdovirus	Lonasgammacytorhabdovirus	0.309172
Nitrariabetacytorhabdovirus	Fraxinusgammacytorhabdovirus	0.321678
Nitrariabetacytorhabdovirus	Fraxinusgammacytorhabdovirus	0.317887
Nitrariabetacytorhabdovirus	Rhopalocnemisgammacytorhabdovirus	0.30516
Nitrariabetacytorhabdovirus	Epipactisgammacytorhabdovirus	0.31026
Nitrariabetacytorhabdovirus	Hibiscusgammacytorhabdovirus	0.320633
Nitrariabetacytorhabdovirus	Cuscutagammacytorhabdovirus	0.313126
Nitrariabetacytorhabdovirus	Cuscutagammacytorhabdovirus	0.311721
Nitrariabetacytorhabdovirus	Lupinusgammacytorhabdovirus	0.316792
Nitrariabetacytorhabdovirus	Chrysanthemumtrirhavirus	0.307769
Nitrariabetacytorhabdovirus	Alnustrirhavirus	0.31019
Nitrariabetacytorhabdovirus	Erysimumtrirhavirus	0.291
Nitrariabetacytorhabdovirus	Picristrirhavirus	0.301849
Nitrariabetacytorhabdovirus	Medicagotrirhavirus	0.305153
Populusbetacytorhabdovirus	roseassociatedcytorhabdovirusON762421	0.464738
Populusbetacytorhabdovirus	Sophorabetacytorhabdovirus	0.379647
Populusbetacytorhabdovirus	Lyciumbetacytorhabdovirus	0.395176
Populusbetacytorhabdovirus	Glycyrrhizabetacytorhabdovirus	0.386374
Populusbetacytorhabdovirus	Phellodendronbetacytorhabdovirus	0.389665
Populusbetacytorhabdovirus	Dryobalanopsbetacytorhabdovirus	0.377788
Populusbetacytorhabdovirus	Zanthoxilumbetacytorhabdovirus	0.384509
Populusbetacytorhabdovirus	Zanthoxilumbetacytohabdovirus	0.381372
Populusbetacytorhabdovirus	Zanthoxilumbetacytohabdovirus	0.3839
Populusbetacytorhabdovirus	Puerariabetacytorhabdovirus	0.397267
Populusbetacytorhabdovirus	Morusbetacytorhabdovirus	0.4
Populusbetacytorhabdovirus	Gleditsiabetacytorhabdovirus	0.38093
Populusbetacytorhabdovirus	yerbamatevirusMN781667	0.390335
Populusbetacytorhabdovirus	Cypripediumbetacytorhabdovirus	0.346285
Populusbetacytorhabdovirus	mangobetacytorhadbovirus	0.35806
Populusbetacytorhabdovirus	AristolochiaassociatedcytorhabdovirusOR090884	0.297706
Populusbetacytorhabdovirus	yerbamatechlorosisassociatedvirusKY366322	0.281128
Populusbetacytorhabdovirus	Sesamumbetacytorhabdovirus	0.295864
Populusbetacytorhabdovirus	Sesamumbetacytorhabdovirus	0.294404
Populusbetacytorhabdovirus	soybeanblotchymosaicvirusOM681518	0.291401
Populusbetacytorhabdovirus	BemisiatabaciassociatedvirusBK014303	0.291524
Populusbetacytorhabdovirus	cucurbitcytorhabdovirusMT381995	0.301343
Populusbetacytorhabdovirus	Passiflorabetacytorhabdovirus	0.318468
Populusbetacytorhabdovirus	TiliacytorhabdovirusOX411436	0.319597
Populusbetacytorhabdovirus	Begoniabetacytorhabdovirus	0.295292
Populusbetacytorhabdovirus	Pentaphragmabetacytorhabdovirus	0.306161
Populusbetacytorhabdovirus	Howeabetacytorhabdovirus	0.299231
Populusbetacytorhabdovirus	beanassociatedcytorhabdovirusMK202584	0.323342
Populusbetacytorhabdovirus	papayavirusMK202584	0.321078
Populusbetacytorhabdovirus	citrusassociatedrhabdovirusMT302547	0.321287
Populusbetacytorhabdovirus	AnthuriumamnicolavirusBK014302	0.322917
Populusbetacytorhabdovirus	papermulberrymosaicassociatedvirusMN872813	0.30936
Populusbetacytorhabdovirus	Leucadendronbetacytorhabdovirus	0.324165
Populusbetacytorhabdovirus	Schiedeabetacytorhabdovirus	0.323267
Populusbetacytorhabdovirus	Peatsoilassociatedbetacytorhabdovirus	0.317618
Populusbetacytorhabdovirus	Bouteloabetacytorhabdovirus	0.320885
Populusbetacytorhabdovirus	RudbeckiavirusON185810	0.318756
Populusbetacytorhabdovirus	TageteserectavirusBK014308	0.307994
Populusbetacytorhabdovirus	Artemisiabetacytorhabdovirus	0.309233
Populusbetacytorhabdovirus	Chrysanthemumbetacytorhabdovirus	0.313908
Populusbetacytorhabdovirus	Cucurbitabetacytorhabdovirus	0.318671
Populusbetacytorhabdovirus	Ipomoeabetacytorhabdovirus	0.3143
Populusbetacytorhabdovirus	Hepaticabetacytorhabdovirus	0.319922
Populusbetacytorhabdovirus	rosevirusMT952336	0.330226
Populusbetacytorhabdovirus	Trifoliumbetacytorhabdovirus	0.318092
Populusbetacytorhabdovirus	Duriobetacytorhabdovirus	0.331658
Populusbetacytorhabdovirus	Viciabetacytorhabdovirus	0.327343
Populusbetacytorhabdovirus	Panicumbetacytorhabdovirus	0.324257
Populusbetacytorhabdovirus	ColocasiabobonediseaseassociatedvirusKT381973	0.307238
Populusbetacytorhabdovirus	Peatsoilassociatedbetacytorhabdovirus	0.307768
Populusbetacytorhabdovirus	northerncerealmosaicvirusMH282832	0.323398
Populusbetacytorhabdovirus	maizeyellowstriatevirusKY884303	0.322211
Populusbetacytorhabdovirus	barleyyellowstriatemosaicvirusKM213865	0.32485
Populusbetacytorhabdovirus	maizeassociatedcytorhabdovirusKY965147	0.308751
Populusbetacytorhabdovirus	Kobresiabetacytorhabdovirus	0.311765
Populusbetacytorhabdovirus	ricestripemosaicvirusMH720469	0.324056
Populusbetacytorhabdovirus	Medicagoalphacytorhabdovirus	0.325037
Populusbetacytorhabdovirus	Pogostemomalphacytorhabdovirus	0.31879
Populusbetacytorhabdovirus	strawberryvirusMK211270	0.315529
Populusbetacytorhabdovirus	patchoulichlorosisassociatedcytorhabdovirusON409991	0.330525
Populusbetacytorhabdovirus	CirsiumcytorhabdovirusOL472122	0.318004
Populusbetacytorhabdovirus	tomatoyellowmottleassociatedvirusKY075646	0.326471
Populusbetacytorhabdovirus	Ocimumalphacytorhabdovirus	0.309465
Populusbetacytorhabdovirus	KenyanpotatocytorhabdovirusMN689395	0.303223
Populusbetacytorhabdovirus	Primulaalphacytorhabdovirus	0.32463
Populusbetacytorhabdovirus	Pelargoniumalphacytorhabdovirus	0.320456
Populusbetacytorhabdovirus	Chelidoniumalphacytorhabdovirus	0.3199
Populusbetacytorhabdovirus	TrifoliumpratensevirusMH982250	0.324244
Populusbetacytorhabdovirus	GlehnialittoralisvirusBK014304	0.323573
Populusbetacytorhabdovirus	rosealphacytorhabdovirus	0.327689
Populusbetacytorhabdovirus	Menthaalphacytorhabdovirus	0.319603
Populusbetacytorhabdovirus	NymphaeaalbavirusBK014307	0.31026
Populusbetacytorhabdovirus	WuhaninsectvirusKM817652	0.317312
Populusbetacytorhabdovirus	Artemisiaalphacytorhabdovirus	0.317757
Populusbetacytorhabdovirus	alphacytorhabdovirus	0.309709
Populusbetacytorhabdovirus	Artemisiaalphacytorhabdovirus	0.316098
Populusbetacytorhabdovirus	raspberryveinchlorosisvirusMK257717	0.312715
Populusbetacytorhabdovirus	alfalfadwarfvirusKP205452	0.312835
Populusbetacytorhabdovirus	Ficusalphacytorhabdovirus	0.319274
Populusbetacytorhabdovirus	strawberrycrinklevirusMH129615	0.308816
Populusbetacytorhabdovirus	HyptislatentvirusON073823	0.322423
Populusbetacytorhabdovirus	Cardaminealphacytorhabdovirus	0.314706
Populusbetacytorhabdovirus	PastinacacytorhabdovirusOL472112	0.313111
Populusbetacytorhabdovirus	Utriculariaalphacytorhadbovirus	0.322439
Populusbetacytorhabdovirus	Plumbago necrotic spot associated virus	0.314062
Populusbetacytorhabdovirus	chrysanthemumyellowdwarfassociatedvirusMW039593	0.330562
Populusbetacytorhabdovirus	Hederaalphacytorhabdovirus	0.323327
Populusbetacytorhabdovirus	Geumalphacytorhabdovirus	0.32505
Populusbetacytorhabdovirus	Tolmieaalphacytorhabdovirus	0.320398
Populusbetacytorhabdovirus	blackcurrantrhabdovirusOP352885	0.327664
Populusbetacytorhabdovirus	strawberryvirusMW480851	0.33299
Populusbetacytorhabdovirus	Primulaalphacytorhabdovirus	0.332329
Populusbetacytorhabdovirus	lettuceyellowmottlevirusEF687738	0.32651
Populusbetacytorhabdovirus	TrifoliumpratensevirusMH982249	0.323544
Populusbetacytorhabdovirus	Artemisiaalphacytorhabdovirus	0.326923
Populusbetacytorhabdovirus	lettucenecroticyellowsvirusAJ867584	0.320671
Populusbetacytorhabdovirus	garlicalphacytorhabdovirus	0.317241
Populusbetacytorhabdovirus	Phyllostachysalphacytorhabdovirus	0.323529
Populusbetacytorhabdovirus	Morindaalphacytorhabdovirus	0.326551
Populusbetacytorhabdovirus	Morindaalphacytorhabdovirus	0.322709
Populusbetacytorhabdovirus	Pogostemomalphacytorhabdovirus	0.32973
Populusbetacytorhabdovirus	Pogostemomalphacytorhabdovirus	0.328094
Populusbetacytorhabdovirus	Pogostemomalphacytorhabdovirus	0.328439
Populusbetacytorhabdovirus	Baccharisalphacytorhabdovirus	0.330716
Populusbetacytorhabdovirus	Conopholisalphacytorhabdovirus	0.326772
Populusbetacytorhabdovirus	cabbagecytorhabdovirusKY810772	0.327698
Populusbetacytorhabdovirus	alphacytorhabdovirus	0.330886
Populusbetacytorhabdovirus	Arctiumalphacytorhabdovirus	0.330203
Populusbetacytorhabdovirus	Chrysantemumalphacytorhabdovirus	0.334966
Populusbetacytorhabdovirus	WuhaninsectvirusKM817651	0.338439
Populusbetacytorhabdovirus	cnidumvirusOQ442952	0.33498
Populusbetacytorhabdovirus	SambucusvirusOM523356	0.33219
Populusbetacytorhabdovirus	TrichosantesassociatedrhabdovirusBK011194	0.331678
Populusbetacytorhabdovirus	wetlandmetagenomeassociatedalphacytorhabdovirus	0.330534
Populusbetacytorhabdovirus	Euphorbiaalphacytorhabdovirus	0.333169
Populusbetacytorhabdovirus	PersimmonvirusAB735628	0.32821
Populusbetacytorhabdovirus	Rubusalphacytorhadbovirus	0.316691
Populusbetacytorhabdovirus	Triticumalphacytorhabdovirus	0.314468
Populusbetacytorhabdovirus	Pinelliaalphacytorhabdovirus	0.322835
Populusbetacytorhabdovirus	Scutellariaalphacytorhabdovirus	0.326791
Populusbetacytorhabdovirus	Pogostemomalphacytorhabdovirus	0.323084
Populusbetacytorhabdovirus	Pogostemomalphacytorhabdovirus	0.329719
Populusbetacytorhabdovirus	BacopamonnierivirusBK014480	0.323356
Populusbetacytorhabdovirus	Wurfbainiaalphacytorhabdovirus	0.326942
Populusbetacytorhabdovirus	DaphnevirusOP180101	0.327219
Populusbetacytorhabdovirus	AsclepiassyriacavirusBK014298	0.317445
Populusbetacytorhabdovirus	WuhaninsectvirusKM817650	0.318025
Populusbetacytorhabdovirus	Ilexalphacytorhabdovirus	0.315329
Populusbetacytorhabdovirus	ActinidiavirusMW550041	0.311155
Populusbetacytorhabdovirus	Cynaraalphacytorhabdovirus	0.320525
Populusbetacytorhabdovirus	TaraxacumcytorhabdovirusOL472125	0.313886
Populusbetacytorhabdovirus	Heliospermagammacytorhabdovirus	0.309818
Populusbetacytorhabdovirus	Silenegammacytorhabdovirus	0.314428
Populusbetacytorhabdovirus	carrotgammacytorhabdovirus	0.314356
Populusbetacytorhabdovirus	celerygammacytorhabdovirus	0.309735
Populusbetacytorhabdovirus	TrachyspermumammivirusBK014309	0.313403
Populusbetacytorhabdovirus	Coptisgammacytorhabdovirus	0.303922
Populusbetacytorhabdovirus	Cypripediumgammacytorhabdovirus	0.309985
Populusbetacytorhabdovirus	GymnadeniadensifloravirusBK014305	0.30396
Populusbetacytorhabdovirus	Argyranthemumgammacytorhabdovirus	0.316281
Populusbetacytorhabdovirus	Lonasgammacytorhabdovirus	0.307427
Populusbetacytorhabdovirus	Fraxinusgammacytorhabdovirus	0.307998
Populusbetacytorhabdovirus	Fraxinusgammacytorhabdovirus	0.308416
Populusbetacytorhabdovirus	Rhopalocnemisgammacytorhabdovirus	0.31163
Populusbetacytorhabdovirus	Epipactisgammacytorhabdovirus	0.312346
Populusbetacytorhabdovirus	Hibiscusgammacytorhabdovirus	0.301728
Populusbetacytorhabdovirus	Cuscutagammacytorhabdovirus	0.305859
Populusbetacytorhabdovirus	Cuscutagammacytorhabdovirus	0.315212
Populusbetacytorhabdovirus	Lupinusgammacytorhabdovirus	0.311727
Populusbetacytorhabdovirus	Chrysanthemumtrirhavirus	0.3
Populusbetacytorhabdovirus	Alnustrirhavirus	0.291541
Populusbetacytorhabdovirus	Erysimumtrirhavirus	0.2997
Populusbetacytorhabdovirus	Picristrirhavirus	0.292453
Populusbetacytorhabdovirus	Medicagotrirhavirus	0.317931
roseassociatedcytorhabdovirusON762421	Sophorabetacytorhabdovirus	0.382929
roseassociatedcytorhabdovirusON762421	Lyciumbetacytorhabdovirus	0.380864
roseassociatedcytorhabdovirusON762421	Glycyrrhizabetacytorhabdovirus	0.383008
roseassociatedcytorhabdovirusON762421	Phellodendronbetacytorhabdovirus	0.362622
roseassociatedcytorhabdovirusON762421	Dryobalanopsbetacytorhabdovirus	0.378923
roseassociatedcytorhabdovirusON762421	Zanthoxilumbetacytorhabdovirus	0.392093
roseassociatedcytorhabdovirusON762421	Zanthoxilumbetacytohabdovirus	0.38186
roseassociatedcytorhabdovirusON762421	Zanthoxilumbetacytohabdovirus	0.375524
roseassociatedcytorhabdovirusON762421	Puerariabetacytorhabdovirus	0.382325
roseassociatedcytorhabdovirusON762421	Morusbetacytorhabdovirus	0.381415
roseassociatedcytorhabdovirusON762421	Gleditsiabetacytorhabdovirus	0.380862
roseassociatedcytorhabdovirusON762421	yerbamatevirusMN781667	0.382919
roseassociatedcytorhabdovirusON762421	Cypripediumbetacytorhabdovirus	0.341193
roseassociatedcytorhabdovirusON762421	mangobetacytorhadbovirus	0.35677
roseassociatedcytorhabdovirusON762421	AristolochiaassociatedcytorhabdovirusOR090884	0.29144
roseassociatedcytorhabdovirusON762421	yerbamatechlorosisassociatedvirusKY366322	0.277484
roseassociatedcytorhabdovirusON762421	Sesamumbetacytorhabdovirus	0.297059
roseassociatedcytorhabdovirusON762421	Sesamumbetacytorhabdovirus	0.297695
roseassociatedcytorhabdovirusON762421	soybeanblotchymosaicvirusOM681518	0.282089
roseassociatedcytorhabdovirusON762421	BemisiatabaciassociatedvirusBK014303	0.28418
roseassociatedcytorhabdovirusON762421	cucurbitcytorhabdovirusMT381995	0.291358
roseassociatedcytorhabdovirusON762421	Passiflorabetacytorhabdovirus	0.304831
roseassociatedcytorhabdovirusON762421	TiliacytorhabdovirusOX411436	0.31405
roseassociatedcytorhabdovirusON762421	Begoniabetacytorhabdovirus	0.300766
roseassociatedcytorhabdovirusON762421	Pentaphragmabetacytorhabdovirus	0.305956
roseassociatedcytorhabdovirusON762421	Howeabetacytorhabdovirus	0.29227
roseassociatedcytorhabdovirusON762421	beanassociatedcytorhabdovirusMK202584	0.297428
roseassociatedcytorhabdovirusON762421	papayavirusMK202584	0.300048
roseassociatedcytorhabdovirusON762421	citrusassociatedrhabdovirusMT302547	0.303859
roseassociatedcytorhabdovirusON762421	AnthuriumamnicolavirusBK014302	0.312655
roseassociatedcytorhabdovirusON762421	papermulberrymosaicassociatedvirusMN872813	0.308532
roseassociatedcytorhabdovirusON762421	Leucadendronbetacytorhabdovirus	0.320866
roseassociatedcytorhabdovirusON762421	Schiedeabetacytorhabdovirus	0.317484
roseassociatedcytorhabdovirusON762421	Peatsoilassociatedbetacytorhabdovirus	0.312686
roseassociatedcytorhabdovirusON762421	Bouteloabetacytorhabdovirus	0.310089
roseassociatedcytorhabdovirusON762421	RudbeckiavirusON185810	0.325661
roseassociatedcytorhabdovirusON762421	TageteserectavirusBK014308	0.315351
roseassociatedcytorhabdovirusON762421	Artemisiabetacytorhabdovirus	0.322835
roseassociatedcytorhabdovirusON762421	Chrysanthemumbetacytorhabdovirus	0.310379
roseassociatedcytorhabdovirusON762421	Cucurbitabetacytorhabdovirus	0.316387
roseassociatedcytorhabdovirusON762421	Ipomoeabetacytorhabdovirus	0.315351
roseassociatedcytorhabdovirusON762421	Hepaticabetacytorhabdovirus	0.328578
roseassociatedcytorhabdovirusON762421	rosevirusMT952336	0.313206
roseassociatedcytorhabdovirusON762421	Trifoliumbetacytorhabdovirus	0.310464
roseassociatedcytorhabdovirusON762421	Duriobetacytorhabdovirus	0.317956
roseassociatedcytorhabdovirusON762421	Viciabetacytorhabdovirus	0.320393
roseassociatedcytorhabdovirusON762421	Panicumbetacytorhabdovirus	0.318632
roseassociatedcytorhabdovirusON762421	ColocasiabobonediseaseassociatedvirusKT381973	0.321481
roseassociatedcytorhabdovirusON762421	Peatsoilassociatedbetacytorhabdovirus	0.308031
roseassociatedcytorhabdovirusON762421	northerncerealmosaicvirusMH282832	0.313745
roseassociatedcytorhabdovirusON762421	maizeyellowstriatevirusKY884303	0.307083
roseassociatedcytorhabdovirusON762421	barleyyellowstriatemosaicvirusKM213865	0.322084
roseassociatedcytorhabdovirusON762421	maizeassociatedcytorhabdovirusKY965147	0.321339
roseassociatedcytorhabdovirusON762421	Kobresiabetacytorhabdovirus	0.300641
roseassociatedcytorhabdovirusON762421	ricestripemosaicvirusMH720469	0.296443
roseassociatedcytorhabdovirusON762421	Medicagoalphacytorhabdovirus	0.308758
roseassociatedcytorhabdovirusON762421	Pogostemomalphacytorhabdovirus	0.316155
roseassociatedcytorhabdovirusON762421	strawberryvirusMK211270	0.302292
roseassociatedcytorhabdovirusON762421	patchoulichlorosisassociatedcytorhabdovirusON409991	0.305446
roseassociatedcytorhabdovirusON762421	CirsiumcytorhabdovirusOL472122	0.304866
roseassociatedcytorhabdovirusON762421	tomatoyellowmottleassociatedvirusKY075646	0.309547
roseassociatedcytorhabdovirusON762421	Ocimumalphacytorhabdovirus	0.300149
roseassociatedcytorhabdovirusON762421	KenyanpotatocytorhabdovirusMN689395	0.298573
roseassociatedcytorhabdovirusON762421	Primulaalphacytorhabdovirus	0.325915
roseassociatedcytorhabdovirusON762421	Pelargoniumalphacytorhabdovirus	0.325361
roseassociatedcytorhabdovirusON762421	Chelidoniumalphacytorhabdovirus	0.323867
roseassociatedcytorhabdovirusON762421	TrifoliumpratensevirusMH982250	0.326044
roseassociatedcytorhabdovirusON762421	GlehnialittoralisvirusBK014304	0.329995
roseassociatedcytorhabdovirusON762421	rosealphacytorhabdovirus	0.327372
roseassociatedcytorhabdovirusON762421	Menthaalphacytorhabdovirus	0.315266
roseassociatedcytorhabdovirusON762421	NymphaeaalbavirusBK014307	0.318339
roseassociatedcytorhabdovirusON762421	WuhaninsectvirusKM817652	0.320312
roseassociatedcytorhabdovirusON762421	Artemisiaalphacytorhabdovirus	0.311451
roseassociatedcytorhabdovirusON762421	alphacytorhabdovirus	0.318047
roseassociatedcytorhabdovirusON762421	Artemisiaalphacytorhabdovirus	0.317688
roseassociatedcytorhabdovirusON762421	raspberryveinchlorosisvirusMK257717	0.304177
roseassociatedcytorhabdovirusON762421	alfalfadwarfvirusKP205452	0.309172
roseassociatedcytorhabdovirusON762421	Ficusalphacytorhabdovirus	0.318227
roseassociatedcytorhabdovirusON762421	strawberrycrinklevirusMH129615	0.316989
roseassociatedcytorhabdovirusON762421	HyptislatentvirusON073823	0.314314
roseassociatedcytorhabdovirusON762421	Cardaminealphacytorhabdovirus	0.310916
roseassociatedcytorhabdovirusON762421	PastinacacytorhabdovirusOL472112	0.312717
roseassociatedcytorhabdovirusON762421	Utriculariaalphacytorhadbovirus	0.301525
roseassociatedcytorhabdovirusON762421	Plumbago necrotic spot associated virus	0.320178
roseassociatedcytorhabdovirusON762421	chrysanthemumyellowdwarfassociatedvirusMW039593	0.311499
roseassociatedcytorhabdovirusON762421	Hederaalphacytorhabdovirus	0.292315
roseassociatedcytorhabdovirusON762421	Geumalphacytorhabdovirus	0.298587
roseassociatedcytorhabdovirusON762421	Tolmieaalphacytorhabdovirus	0.298918
roseassociatedcytorhabdovirusON762421	blackcurrantrhabdovirusOP352885	0.296898
roseassociatedcytorhabdovirusON762421	strawberryvirusMW480851	0.30584
roseassociatedcytorhabdovirusON762421	Primulaalphacytorhabdovirus	0.305102
roseassociatedcytorhabdovirusON762421	lettuceyellowmottlevirusEF687738	0.30995
roseassociatedcytorhabdovirusON762421	TrifoliumpratensevirusMH982249	0.310568
roseassociatedcytorhabdovirusON762421	Artemisiaalphacytorhabdovirus	0.314157
roseassociatedcytorhabdovirusON762421	lettucenecroticyellowsvirusAJ867584	0.318046
roseassociatedcytorhabdovirusON762421	garlicalphacytorhabdovirus	0.3091
roseassociatedcytorhabdovirusON762421	Phyllostachysalphacytorhabdovirus	0.309677
roseassociatedcytorhabdovirusON762421	Morindaalphacytorhabdovirus	0.312282
roseassociatedcytorhabdovirusON762421	Morindaalphacytorhabdovirus	0.319486
roseassociatedcytorhabdovirusON762421	Pogostemomalphacytorhabdovirus	0.313976
roseassociatedcytorhabdovirusON762421	Pogostemomalphacytorhabdovirus	0.309921
roseassociatedcytorhabdovirusON762421	Pogostemomalphacytorhabdovirus	0.315453
roseassociatedcytorhabdovirusON762421	Baccharisalphacytorhabdovirus	0.312745
roseassociatedcytorhabdovirusON762421	Conopholisalphacytorhabdovirus	0.310565
roseassociatedcytorhabdovirusON762421	cabbagecytorhabdovirusKY810772	0.310757
roseassociatedcytorhabdovirusON762421	alphacytorhabdovirus	0.319369
roseassociatedcytorhabdovirusON762421	Arctiumalphacytorhabdovirus	0.318991
roseassociatedcytorhabdovirusON762421	Chrysantemumalphacytorhabdovirus	0.320903
roseassociatedcytorhabdovirusON762421	WuhaninsectvirusKM817651	0.306634
roseassociatedcytorhabdovirusON762421	cnidumvirusOQ442952	0.317981
roseassociatedcytorhabdovirusON762421	SambucusvirusOM523356	0.306868
roseassociatedcytorhabdovirusON762421	TrichosantesassociatedrhabdovirusBK011194	0.311707
roseassociatedcytorhabdovirusON762421	wetlandmetagenomeassociatedalphacytorhabdovirus	0.318518
roseassociatedcytorhabdovirusON762421	Euphorbiaalphacytorhabdovirus	0.307617
roseassociatedcytorhabdovirusON762421	PersimmonvirusAB735628	0.307164
roseassociatedcytorhabdovirusON762421	Rubusalphacytorhadbovirus	0.302956
roseassociatedcytorhabdovirusON762421	Triticumalphacytorhabdovirus	0.308337
roseassociatedcytorhabdovirusON762421	Pinelliaalphacytorhabdovirus	0.309064
roseassociatedcytorhabdovirusON762421	Scutellariaalphacytorhabdovirus	0.311362
roseassociatedcytorhabdovirusON762421	Pogostemomalphacytorhabdovirus	0.306719
roseassociatedcytorhabdovirusON762421	Pogostemomalphacytorhabdovirus	0.305974
roseassociatedcytorhabdovirusON762421	BacopamonnierivirusBK014480	0.311918
roseassociatedcytorhabdovirusON762421	Wurfbainiaalphacytorhabdovirus	0.306053
roseassociatedcytorhabdovirusON762421	DaphnevirusOP180101	0.312408
roseassociatedcytorhabdovirusON762421	AsclepiassyriacavirusBK014298	0.307466
roseassociatedcytorhabdovirusON762421	WuhaninsectvirusKM817650	0.301276
roseassociatedcytorhabdovirusON762421	Ilexalphacytorhabdovirus	0.296154
roseassociatedcytorhabdovirusON762421	ActinidiavirusMW550041	0.313783
roseassociatedcytorhabdovirusON762421	Cynaraalphacytorhabdovirus	0.30506
roseassociatedcytorhabdovirusON762421	TaraxacumcytorhabdovirusOL472125	0.319922
roseassociatedcytorhabdovirusON762421	Heliospermagammacytorhabdovirus	0.307312
roseassociatedcytorhabdovirusON762421	Silenegammacytorhabdovirus	0.308148
roseassociatedcytorhabdovirusON762421	carrotgammacytorhabdovirus	0.299557
roseassociatedcytorhabdovirusON762421	celerygammacytorhabdovirus	0.313832
roseassociatedcytorhabdovirusON762421	TrachyspermumammivirusBK014309	0.304198
roseassociatedcytorhabdovirusON762421	Coptisgammacytorhabdovirus	0.308875
roseassociatedcytorhabdovirusON762421	Cypripediumgammacytorhabdovirus	0.312008
roseassociatedcytorhabdovirusON762421	GymnadeniadensifloravirusBK014305	0.311854
roseassociatedcytorhabdovirusON762421	Argyranthemumgammacytorhabdovirus	0.311913
roseassociatedcytorhabdovirusON762421	Lonasgammacytorhabdovirus	0.314413
roseassociatedcytorhabdovirusON762421	Fraxinusgammacytorhabdovirus	0.315659
roseassociatedcytorhabdovirusON762421	Fraxinusgammacytorhabdovirus	0.316633
roseassociatedcytorhabdovirusON762421	Rhopalocnemisgammacytorhabdovirus	0.301887
roseassociatedcytorhabdovirusON762421	Epipactisgammacytorhabdovirus	0.317218
roseassociatedcytorhabdovirusON762421	Hibiscusgammacytorhabdovirus	0.317122
roseassociatedcytorhabdovirusON762421	Cuscutagammacytorhabdovirus	0.316758
roseassociatedcytorhabdovirusON762421	Cuscutagammacytorhabdovirus	0.31163
roseassociatedcytorhabdovirusON762421	Lupinusgammacytorhabdovirus	0.312593
roseassociatedcytorhabdovirusON762421	Chrysanthemumtrirhavirus	0.292084
roseassociatedcytorhabdovirusON762421	Alnustrirhavirus	0.299697
roseassociatedcytorhabdovirusON762421	Erysimumtrirhavirus	0.301211
roseassociatedcytorhabdovirusON762421	Picristrirhavirus	0.30358
roseassociatedcytorhabdovirusON762421	Medicagotrirhavirus	0.301603
Sophorabetacytorhabdovirus	Lyciumbetacytorhabdovirus	0.554715
Sophorabetacytorhabdovirus	Glycyrrhizabetacytorhabdovirus	0.525446
Sophorabetacytorhabdovirus	Phellodendronbetacytorhabdovirus	0.484131
Sophorabetacytorhabdovirus	Dryobalanopsbetacytorhabdovirus	0.502459
Sophorabetacytorhabdovirus	Zanthoxilumbetacytorhabdovirus	0.496194
Sophorabetacytorhabdovirus	Zanthoxilumbetacytohabdovirus	0.5
Sophorabetacytorhabdovirus	Zanthoxilumbetacytohabdovirus	0.499105
Sophorabetacytorhabdovirus	Puerariabetacytorhabdovirus	0.467771
Sophorabetacytorhabdovirus	Morusbetacytorhabdovirus	0.454505
Sophorabetacytorhabdovirus	Gleditsiabetacytorhabdovirus	0.434663
Sophorabetacytorhabdovirus	yerbamatevirusMN781667	0.424739
Sophorabetacytorhabdovirus	Cypripediumbetacytorhabdovirus	0.33895
Sophorabetacytorhabdovirus	mangobetacytorhadbovirus	0.355332
Sophorabetacytorhabdovirus	AristolochiaassociatedcytorhabdovirusOR090884	0.278776
Sophorabetacytorhabdovirus	yerbamatechlorosisassociatedvirusKY366322	0.275216
Sophorabetacytorhabdovirus	Sesamumbetacytorhabdovirus	0.289806
Sophorabetacytorhabdovirus	Sesamumbetacytorhabdovirus	0.289806
Sophorabetacytorhabdovirus	soybeanblotchymosaicvirusOM681518	0.27958
Sophorabetacytorhabdovirus	BemisiatabaciassociatedvirusBK014303	0.294747
Sophorabetacytorhabdovirus	cucurbitcytorhabdovirusMT381995	0.300245
Sophorabetacytorhabdovirus	Passiflorabetacytorhabdovirus	0.319785
Sophorabetacytorhabdovirus	TiliacytorhabdovirusOX411436	0.313982
Sophorabetacytorhabdovirus	Begoniabetacytorhabdovirus	0.303333
Sophorabetacytorhabdovirus	Pentaphragmabetacytorhabdovirus	0.310559
Sophorabetacytorhabdovirus	Howeabetacytorhabdovirus	0.308802
Sophorabetacytorhabdovirus	beanassociatedcytorhabdovirusMK202584	0.3143
Sophorabetacytorhabdovirus	papayavirusMK202584	0.309791
Sophorabetacytorhabdovirus	citrusassociatedrhabdovirusMT302547	0.315377
Sophorabetacytorhabdovirus	AnthuriumamnicolavirusBK014302	0.322322
Sophorabetacytorhabdovirus	papermulberrymosaicassociatedvirusMN872813	0.311288
Sophorabetacytorhabdovirus	Leucadendronbetacytorhabdovirus	0.324618
Sophorabetacytorhabdovirus	Schiedeabetacytorhabdovirus	0.311918
Sophorabetacytorhabdovirus	Peatsoilassociatedbetacytorhabdovirus	0.329359
Sophorabetacytorhabdovirus	Bouteloabetacytorhabdovirus	0.325904
Sophorabetacytorhabdovirus	RudbeckiavirusON185810	0.320801
Sophorabetacytorhabdovirus	TageteserectavirusBK014308	0.311122
Sophorabetacytorhabdovirus	Artemisiabetacytorhabdovirus	0.330861
Sophorabetacytorhabdovirus	Chrysanthemumbetacytorhabdovirus	0.313851
Sophorabetacytorhabdovirus	Cucurbitabetacytorhabdovirus	0.311362
Sophorabetacytorhabdovirus	Ipomoeabetacytorhabdovirus	0.320866
Sophorabetacytorhabdovirus	Hepaticabetacytorhabdovirus	0.321006
Sophorabetacytorhabdovirus	rosevirusMT952336	0.325581
Sophorabetacytorhabdovirus	Trifoliumbetacytorhabdovirus	0.322068
Sophorabetacytorhabdovirus	Duriobetacytorhabdovirus	0.330189
Sophorabetacytorhabdovirus	Viciabetacytorhabdovirus	0.336795
Sophorabetacytorhabdovirus	Panicumbetacytorhabdovirus	0.315893
Sophorabetacytorhabdovirus	ColocasiabobonediseaseassociatedvirusKT381973	0.324083
Sophorabetacytorhabdovirus	Peatsoilassociatedbetacytorhabdovirus	0.321901
Sophorabetacytorhabdovirus	northerncerealmosaicvirusMH282832	0.322256
Sophorabetacytorhabdovirus	maizeyellowstriatevirusKY884303	0.320708
Sophorabetacytorhabdovirus	barleyyellowstriatemosaicvirusKM213865	0.327569
Sophorabetacytorhabdovirus	maizeassociatedcytorhabdovirusKY965147	0.324097
Sophorabetacytorhabdovirus	Kobresiabetacytorhabdovirus	0.316252
Sophorabetacytorhabdovirus	ricestripemosaicvirusMH720469	0.323631
Sophorabetacytorhabdovirus	Medicagoalphacytorhabdovirus	0.303283
Sophorabetacytorhabdovirus	Pogostemomalphacytorhabdovirus	0.304134
Sophorabetacytorhabdovirus	strawberryvirusMK211270	0.313116
Sophorabetacytorhabdovirus	patchoulichlorosisassociatedcytorhabdovirusON409991	0.296188
Sophorabetacytorhabdovirus	CirsiumcytorhabdovirusOL472122	0.303254
Sophorabetacytorhabdovirus	tomatoyellowmottleassociatedvirusKY075646	0.302484
Sophorabetacytorhabdovirus	Ocimumalphacytorhabdovirus	0.297509
Sophorabetacytorhabdovirus	KenyanpotatocytorhabdovirusMN689395	0.295443
Sophorabetacytorhabdovirus	Primulaalphacytorhabdovirus	0.304519
Sophorabetacytorhabdovirus	Pelargoniumalphacytorhabdovirus	0.306062
Sophorabetacytorhabdovirus	Chelidoniumalphacytorhabdovirus	0.303194
Sophorabetacytorhabdovirus	TrifoliumpratensevirusMH982250	0.307959
Sophorabetacytorhabdovirus	GlehnialittoralisvirusBK014304	0.317241
Sophorabetacytorhabdovirus	rosealphacytorhabdovirus	0.307391
Sophorabetacytorhabdovirus	Menthaalphacytorhabdovirus	0.309477
Sophorabetacytorhabdovirus	NymphaeaalbavirusBK014307	0.297987
Sophorabetacytorhabdovirus	WuhaninsectvirusKM817652	0.313639
Sophorabetacytorhabdovirus	Artemisiaalphacytorhabdovirus	0.298625
Sophorabetacytorhabdovirus	alphacytorhabdovirus	0.310565
Sophorabetacytorhabdovirus	Artemisiaalphacytorhabdovirus	0.29501
Sophorabetacytorhabdovirus	raspberryveinchlorosisvirusMK257717	0.303371
Sophorabetacytorhabdovirus	alfalfadwarfvirusKP205452	0.307541
Sophorabetacytorhabdovirus	Ficusalphacytorhabdovirus	0.299512
Sophorabetacytorhabdovirus	strawberrycrinklevirusMH129615	0.301223
Sophorabetacytorhabdovirus	HyptislatentvirusON073823	0.300825
Sophorabetacytorhabdovirus	Cardaminealphacytorhabdovirus	0.308744
Sophorabetacytorhabdovirus	PastinacacytorhabdovirusOL472112	0.300388
Sophorabetacytorhabdovirus	Utriculariaalphacytorhadbovirus	0.30236
Sophorabetacytorhabdovirus	Plumbago necrotic spot associated virus	0.314524
Sophorabetacytorhabdovirus	chrysanthemumyellowdwarfassociatedvirusMW039593	0.304623
Sophorabetacytorhabdovirus	Hederaalphacytorhabdovirus	0.311802
Sophorabetacytorhabdovirus	Geumalphacytorhabdovirus	0.314159
Sophorabetacytorhabdovirus	Tolmieaalphacytorhabdovirus	0.310142
Sophorabetacytorhabdovirus	blackcurrantrhabdovirusOP352885	0.315606
Sophorabetacytorhabdovirus	strawberryvirusMW480851	0.31839
Sophorabetacytorhabdovirus	Primulaalphacytorhabdovirus	0.29783
Sophorabetacytorhabdovirus	lettuceyellowmottlevirusEF687738	0.297672
Sophorabetacytorhabdovirus	TrifoliumpratensevirusMH982249	0.305859
Sophorabetacytorhabdovirus	Artemisiaalphacytorhabdovirus	0.302417
Sophorabetacytorhabdovirus	lettucenecroticyellowsvirusAJ867584	0.299555
Sophorabetacytorhabdovirus	garlicalphacytorhabdovirus	0.304668
Sophorabetacytorhabdovirus	Phyllostachysalphacytorhabdovirus	0.295388
Sophorabetacytorhabdovirus	Morindaalphacytorhabdovirus	0.304603
Sophorabetacytorhabdovirus	Morindaalphacytorhabdovirus	0.308679
Sophorabetacytorhabdovirus	Pogostemomalphacytorhabdovirus	0.314556
Sophorabetacytorhabdovirus	Pogostemomalphacytorhabdovirus	0.310328
Sophorabetacytorhabdovirus	Pogostemomalphacytorhabdovirus	0.309677
Sophorabetacytorhabdovirus	Baccharisalphacytorhabdovirus	0.296314
Sophorabetacytorhabdovirus	Conopholisalphacytorhabdovirus	0.300049
Sophorabetacytorhabdovirus	cabbagecytorhabdovirusKY810772	0.294118
Sophorabetacytorhabdovirus	alphacytorhabdovirus	0.314733
Sophorabetacytorhabdovirus	Arctiumalphacytorhabdovirus	0.316617
Sophorabetacytorhabdovirus	Chrysantemumalphacytorhabdovirus	0.305002
Sophorabetacytorhabdovirus	WuhaninsectvirusKM817651	0.321637
Sophorabetacytorhabdovirus	cnidumvirusOQ442952	0.31198
Sophorabetacytorhabdovirus	SambucusvirusOM523356	0.320764
Sophorabetacytorhabdovirus	TrichosantesassociatedrhabdovirusBK011194	0.319438
Sophorabetacytorhabdovirus	wetlandmetagenomeassociatedalphacytorhabdovirus	0.310513
Sophorabetacytorhabdovirus	Euphorbiaalphacytorhabdovirus	0.321393
Sophorabetacytorhabdovirus	PersimmonvirusAB735628	0.316536
Sophorabetacytorhabdovirus	Rubusalphacytorhadbovirus	0.309055
Sophorabetacytorhabdovirus	Triticumalphacytorhabdovirus	0.310024
Sophorabetacytorhabdovirus	Pinelliaalphacytorhabdovirus	0.302644
Sophorabetacytorhabdovirus	Scutellariaalphacytorhabdovirus	0.301905
Sophorabetacytorhabdovirus	Pogostemomalphacytorhabdovirus	0.308939
Sophorabetacytorhabdovirus	Pogostemomalphacytorhabdovirus	0.314468
Sophorabetacytorhabdovirus	BacopamonnierivirusBK014480	0.305556
Sophorabetacytorhabdovirus	Wurfbainiaalphacytorhabdovirus	0.310732
Sophorabetacytorhabdovirus	DaphnevirusOP180101	0.322533
Sophorabetacytorhabdovirus	AsclepiassyriacavirusBK014298	0.314679
Sophorabetacytorhabdovirus	WuhaninsectvirusKM817650	0.307205
Sophorabetacytorhabdovirus	Ilexalphacytorhabdovirus	0.306132
Sophorabetacytorhabdovirus	ActinidiavirusMW550041	0.314398
Sophorabetacytorhabdovirus	Cynaraalphacytorhabdovirus	0.289841
Sophorabetacytorhabdovirus	TaraxacumcytorhabdovirusOL472125	0.302505
Sophorabetacytorhabdovirus	Heliospermagammacytorhabdovirus	0.310431
Sophorabetacytorhabdovirus	Silenegammacytorhabdovirus	0.30597
Sophorabetacytorhabdovirus	carrotgammacytorhabdovirus	0.303105
Sophorabetacytorhabdovirus	celerygammacytorhabdovirus	0.293855
Sophorabetacytorhabdovirus	TrachyspermumammivirusBK014309	0.304521
Sophorabetacytorhabdovirus	Coptisgammacytorhabdovirus	0.304818
Sophorabetacytorhabdovirus	Cypripediumgammacytorhabdovirus	0.300149
Sophorabetacytorhabdovirus	GymnadeniadensifloravirusBK014305	0.309796
Sophorabetacytorhabdovirus	Argyranthemumgammacytorhabdovirus	0.292079
Sophorabetacytorhabdovirus	Lonasgammacytorhabdovirus	0.301822
Sophorabetacytorhabdovirus	Fraxinusgammacytorhabdovirus	0.305227
Sophorabetacytorhabdovirus	Fraxinusgammacytorhabdovirus	0.301336
Sophorabetacytorhabdovirus	Rhopalocnemisgammacytorhabdovirus	0.294319
Sophorabetacytorhabdovirus	Epipactisgammacytorhabdovirus	0.311637
Sophorabetacytorhabdovirus	Hibiscusgammacytorhabdovirus	0.304004
Sophorabetacytorhabdovirus	Cuscutagammacytorhabdovirus	0.304391
Sophorabetacytorhabdovirus	Cuscutagammacytorhabdovirus	0.301793
Sophorabetacytorhabdovirus	Lupinusgammacytorhabdovirus	0.313657
Sophorabetacytorhabdovirus	Chrysanthemumtrirhavirus	0.275743
Sophorabetacytorhabdovirus	Alnustrirhavirus	0.288945
Sophorabetacytorhabdovirus	Erysimumtrirhavirus	0.28022
Sophorabetacytorhabdovirus	Picristrirhavirus	0.282489
Sophorabetacytorhabdovirus	Medicagotrirhavirus	0.295025
Lyciumbetacytorhabdovirus	Glycyrrhizabetacytorhabdovirus	0.52805
Lyciumbetacytorhabdovirus	Phellodendronbetacytorhabdovirus	0.502008
Lyciumbetacytorhabdovirus	Dryobalanopsbetacytorhabdovirus	0.49799
Lyciumbetacytorhabdovirus	Zanthoxilumbetacytorhabdovirus	0.48125
Lyciumbetacytorhabdovirus	Zanthoxilumbetacytohabdovirus	0.481035
Lyciumbetacytorhabdovirus	Zanthoxilumbetacytohabdovirus	0.493949
Lyciumbetacytorhabdovirus	Puerariabetacytorhabdovirus	0.478261
Lyciumbetacytorhabdovirus	Morusbetacytorhabdovirus	0.472557
Lyciumbetacytorhabdovirus	Gleditsiabetacytorhabdovirus	0.4385
Lyciumbetacytorhabdovirus	yerbamatevirusMN781667	0.423706
Lyciumbetacytorhabdovirus	Cypripediumbetacytorhabdovirus	0.353987
Lyciumbetacytorhabdovirus	mangobetacytorhadbovirus	0.351466
Lyciumbetacytorhabdovirus	AristolochiaassociatedcytorhabdovirusOR090884	0.288359
Lyciumbetacytorhabdovirus	yerbamatechlorosisassociatedvirusKY366322	0.280115
Lyciumbetacytorhabdovirus	Sesamumbetacytorhabdovirus	0.300438
Lyciumbetacytorhabdovirus	Sesamumbetacytorhabdovirus	0.30141
Lyciumbetacytorhabdovirus	soybeanblotchymosaicvirusOM681518	0.285168
Lyciumbetacytorhabdovirus	BemisiatabaciassociatedvirusBK014303	0.288119
Lyciumbetacytorhabdovirus	cucurbitcytorhabdovirusMT381995	0.289333
Lyciumbetacytorhabdovirus	Passiflorabetacytorhabdovirus	0.325219
Lyciumbetacytorhabdovirus	TiliacytorhabdovirusOX411436	0.320135
Lyciumbetacytorhabdovirus	Begoniabetacytorhabdovirus	0.296598
Lyciumbetacytorhabdovirus	Pentaphragmabetacytorhabdovirus	0.295606
Lyciumbetacytorhabdovirus	Howeabetacytorhabdovirus	0.299904
Lyciumbetacytorhabdovirus	beanassociatedcytorhabdovirusMK202584	0.310378
Lyciumbetacytorhabdovirus	papayavirusMK202584	0.309489
Lyciumbetacytorhabdovirus	citrusassociatedrhabdovirusMT302547	0.303711
Lyciumbetacytorhabdovirus	AnthuriumamnicolavirusBK014302	0.32651
Lyciumbetacytorhabdovirus	papermulberrymosaicassociatedvirusMN872813	0.318812
Lyciumbetacytorhabdovirus	Leucadendronbetacytorhabdovirus	0.32645
Lyciumbetacytorhabdovirus	Schiedeabetacytorhabdovirus	0.315893
Lyciumbetacytorhabdovirus	Peatsoilassociatedbetacytorhabdovirus	0.322342
Lyciumbetacytorhabdovirus	Bouteloabetacytorhabdovirus	0.323558
Lyciumbetacytorhabdovirus	RudbeckiavirusON185810	0.324803
Lyciumbetacytorhabdovirus	TageteserectavirusBK014308	0.310817
Lyciumbetacytorhabdovirus	Artemisiabetacytorhabdovirus	0.330379
Lyciumbetacytorhabdovirus	Chrysanthemumbetacytorhabdovirus	0.31158
Lyciumbetacytorhabdovirus	Cucurbitabetacytorhabdovirus	0.307692
Lyciumbetacytorhabdovirus	Ipomoeabetacytorhabdovirus	0.322854
Lyciumbetacytorhabdovirus	Hepaticabetacytorhabdovirus	0.32628
Lyciumbetacytorhabdovirus	rosevirusMT952336	0.3294
Lyciumbetacytorhabdovirus	Trifoliumbetacytorhabdovirus	0.313919
Lyciumbetacytorhabdovirus	Duriobetacytorhabdovirus	0.320379
Lyciumbetacytorhabdovirus	Viciabetacytorhabdovirus	0.322957
Lyciumbetacytorhabdovirus	Panicumbetacytorhabdovirus	0.325661
Lyciumbetacytorhabdovirus	ColocasiabobonediseaseassociatedvirusKT381973	0.328278
Lyciumbetacytorhabdovirus	Peatsoilassociatedbetacytorhabdovirus	0.320236
Lyciumbetacytorhabdovirus	northerncerealmosaicvirusMH282832	0.324752
Lyciumbetacytorhabdovirus	maizeyellowstriatevirusKY884303	0.325731
Lyciumbetacytorhabdovirus	barleyyellowstriatemosaicvirusKM213865	0.332674
Lyciumbetacytorhabdovirus	maizeassociatedcytorhabdovirusKY965147	0.32463
Lyciumbetacytorhabdovirus	Kobresiabetacytorhabdovirus	0.315943
Lyciumbetacytorhabdovirus	ricestripemosaicvirusMH720469	0.31579
Lyciumbetacytorhabdovirus	Medicagoalphacytorhabdovirus	0.313455
Lyciumbetacytorhabdovirus	Pogostemomalphacytorhabdovirus	0.304668
Lyciumbetacytorhabdovirus	strawberryvirusMK211270	0.307504
Lyciumbetacytorhabdovirus	patchoulichlorosisassociatedcytorhabdovirusON409991	0.308223
Lyciumbetacytorhabdovirus	CirsiumcytorhabdovirusOL472122	0.308758
Lyciumbetacytorhabdovirus	tomatoyellowmottleassociatedvirusKY075646	0.312653
Lyciumbetacytorhabdovirus	Ocimumalphacytorhabdovirus	0.309735
Lyciumbetacytorhabdovirus	KenyanpotatocytorhabdovirusMN689395	0.304561
Lyciumbetacytorhabdovirus	Primulaalphacytorhabdovirus	0.317936
Lyciumbetacytorhabdovirus	Pelargoniumalphacytorhabdovirus	0.312067
Lyciumbetacytorhabdovirus	Chelidoniumalphacytorhabdovirus	0.309804
Lyciumbetacytorhabdovirus	TrifoliumpratensevirusMH982250	0.313976
Lyciumbetacytorhabdovirus	GlehnialittoralisvirusBK014304	0.313492
Lyciumbetacytorhabdovirus	rosealphacytorhabdovirus	0.311945
Lyciumbetacytorhabdovirus	Menthaalphacytorhabdovirus	0.309956
Lyciumbetacytorhabdovirus	NymphaeaalbavirusBK014307	0.304584
Lyciumbetacytorhabdovirus	WuhaninsectvirusKM817652	0.318898
Lyciumbetacytorhabdovirus	Artemisiaalphacytorhabdovirus	0.313206
Lyciumbetacytorhabdovirus	alphacytorhabdovirus	0.308939
Lyciumbetacytorhabdovirus	Artemisiaalphacytorhabdovirus	0.312286
Lyciumbetacytorhabdovirus	raspberryveinchlorosisvirusMK257717	0.304008
Lyciumbetacytorhabdovirus	alfalfadwarfvirusKP205452	0.31941
Lyciumbetacytorhabdovirus	Ficusalphacytorhabdovirus	0.319138
Lyciumbetacytorhabdovirus	strawberrycrinklevirusMH129615	0.315943
Lyciumbetacytorhabdovirus	HyptislatentvirusON073823	0.305865
Lyciumbetacytorhabdovirus	Cardaminealphacytorhabdovirus	0.319824
Lyciumbetacytorhabdovirus	PastinacacytorhabdovirusOL472112	0.315867
Lyciumbetacytorhabdovirus	Utriculariaalphacytorhadbovirus	0.291281
Lyciumbetacytorhabdovirus	Plumbago necrotic spot associated virus	0.320576
Lyciumbetacytorhabdovirus	chrysanthemumyellowdwarfassociatedvirusMW039593	0.300774
Lyciumbetacytorhabdovirus	Hederaalphacytorhabdovirus	0.303207
Lyciumbetacytorhabdovirus	Geumalphacytorhabdovirus	0.304008
Lyciumbetacytorhabdovirus	Tolmieaalphacytorhabdovirus	0.302063
Lyciumbetacytorhabdovirus	blackcurrantrhabdovirusOP352885	0.316617
Lyciumbetacytorhabdovirus	strawberryvirusMW480851	0.307536
Lyciumbetacytorhabdovirus	Primulaalphacytorhabdovirus	0.30297
Lyciumbetacytorhabdovirus	lettuceyellowmottlevirusEF687738	0.302314
Lyciumbetacytorhabdovirus	TrifoliumpratensevirusMH982249	0.305952
Lyciumbetacytorhabdovirus	Artemisiaalphacytorhabdovirus	0.299213
Lyciumbetacytorhabdovirus	lettucenecroticyellowsvirusAJ867584	0.310482
Lyciumbetacytorhabdovirus	garlicalphacytorhabdovirus	0.29946
Lyciumbetacytorhabdovirus	Phyllostachysalphacytorhabdovirus	0.294319
Lyciumbetacytorhabdovirus	Morindaalphacytorhabdovirus	0.311187
Lyciumbetacytorhabdovirus	Morindaalphacytorhabdovirus	0.306152
Lyciumbetacytorhabdovirus	Pogostemomalphacytorhabdovirus	0.298434
Lyciumbetacytorhabdovirus	Pogostemomalphacytorhabdovirus	0.308939
Lyciumbetacytorhabdovirus	Pogostemomalphacytorhabdovirus	0.306183
Lyciumbetacytorhabdovirus	Baccharisalphacytorhabdovirus	0.309046
Lyciumbetacytorhabdovirus	Conopholisalphacytorhabdovirus	0.313793
Lyciumbetacytorhabdovirus	cabbagecytorhabdovirusKY810772	0.312039
Lyciumbetacytorhabdovirus	alphacytorhabdovirus	0.314651
Lyciumbetacytorhabdovirus	Arctiumalphacytorhabdovirus	0.314806
Lyciumbetacytorhabdovirus	Chrysantemumalphacytorhabdovirus	0.325627
Lyciumbetacytorhabdovirus	WuhaninsectvirusKM817651	0.317289
Lyciumbetacytorhabdovirus	cnidumvirusOQ442952	0.331028
Lyciumbetacytorhabdovirus	SambucusvirusOM523356	0.327917
Lyciumbetacytorhabdovirus	TrichosantesassociatedrhabdovirusBK011194	0.330073
Lyciumbetacytorhabdovirus	wetlandmetagenomeassociatedalphacytorhabdovirus	0.312682
Lyciumbetacytorhabdovirus	Euphorbiaalphacytorhabdovirus	0.319451
Lyciumbetacytorhabdovirus	PersimmonvirusAB735628	0.317936
Lyciumbetacytorhabdovirus	Rubusalphacytorhadbovirus	0.301075
Lyciumbetacytorhabdovirus	Triticumalphacytorhabdovirus	0.303779
Lyciumbetacytorhabdovirus	Pinelliaalphacytorhabdovirus	0.310498
Lyciumbetacytorhabdovirus	Scutellariaalphacytorhabdovirus	0.306412
Lyciumbetacytorhabdovirus	Pogostemomalphacytorhabdovirus	0.314342
Lyciumbetacytorhabdovirus	Pogostemomalphacytorhabdovirus	0.309605
Lyciumbetacytorhabdovirus	BacopamonnierivirusBK014480	0.306974
Lyciumbetacytorhabdovirus	Wurfbainiaalphacytorhabdovirus	0.312074
Lyciumbetacytorhabdovirus	DaphnevirusOP180101	0.30826
Lyciumbetacytorhabdovirus	AsclepiassyriacavirusBK014298	0.312992
Lyciumbetacytorhabdovirus	WuhaninsectvirusKM817650	0.309721
Lyciumbetacytorhabdovirus	Ilexalphacytorhabdovirus	0.308845
Lyciumbetacytorhabdovirus	ActinidiavirusMW550041	0.303468
Lyciumbetacytorhabdovirus	Cynaraalphacytorhabdovirus	0.296172
Lyciumbetacytorhabdovirus	TaraxacumcytorhabdovirusOL472125	0.296635
Lyciumbetacytorhabdovirus	Heliospermagammacytorhabdovirus	0.31219
Lyciumbetacytorhabdovirus	Silenegammacytorhabdovirus	0.310158
Lyciumbetacytorhabdovirus	carrotgammacytorhabdovirus	0.322676
Lyciumbetacytorhabdovirus	celerygammacytorhabdovirus	0.314898
Lyciumbetacytorhabdovirus	TrachyspermumammivirusBK014309	0.30754
Lyciumbetacytorhabdovirus	Coptisgammacytorhabdovirus	0.311045
Lyciumbetacytorhabdovirus	Cypripediumgammacytorhabdovirus	0.319862
Lyciumbetacytorhabdovirus	GymnadeniadensifloravirusBK014305	0.308532
Lyciumbetacytorhabdovirus	Argyranthemumgammacytorhabdovirus	0.306404
Lyciumbetacytorhabdovirus	Lonasgammacytorhabdovirus	0.306706
Lyciumbetacytorhabdovirus	Fraxinusgammacytorhabdovirus	0.317531
Lyciumbetacytorhabdovirus	Fraxinusgammacytorhabdovirus	0.318452
Lyciumbetacytorhabdovirus	Rhopalocnemisgammacytorhabdovirus	0.293744
Lyciumbetacytorhabdovirus	Epipactisgammacytorhabdovirus	0.31998
Lyciumbetacytorhabdovirus	Hibiscusgammacytorhabdovirus	0.314879
Lyciumbetacytorhabdovirus	Cuscutagammacytorhabdovirus	0.303634
Lyciumbetacytorhabdovirus	Cuscutagammacytorhabdovirus	0.296774
Lyciumbetacytorhabdovirus	Lupinusgammacytorhabdovirus	0.312562
Lyciumbetacytorhabdovirus	Chrysanthemumtrirhavirus	0.276946
Lyciumbetacytorhabdovirus	Alnustrirhavirus	0.279682
Lyciumbetacytorhabdovirus	Erysimumtrirhavirus	0.293734
Lyciumbetacytorhabdovirus	Picristrirhavirus	0.281327
Lyciumbetacytorhabdovirus	Medicagotrirhavirus	0.287917
Glycyrrhizabetacytorhabdovirus	Phellodendronbetacytorhabdovirus	0.505809
Glycyrrhizabetacytorhabdovirus	Dryobalanopsbetacytorhabdovirus	0.517873
Glycyrrhizabetacytorhabdovirus	Zanthoxilumbetacytorhabdovirus	0.483467
Glycyrrhizabetacytorhabdovirus	Zanthoxilumbetacytohabdovirus	0.483206
Glycyrrhizabetacytorhabdovirus	Zanthoxilumbetacytohabdovirus	0.496432
Glycyrrhizabetacytorhabdovirus	Puerariabetacytorhabdovirus	0.480304
Glycyrrhizabetacytorhabdovirus	Morusbetacytorhabdovirus	0.472557
Glycyrrhizabetacytorhabdovirus	Gleditsiabetacytorhabdovirus	0.439945
Glycyrrhizabetacytorhabdovirus	yerbamatevirusMN781667	0.437329
Glycyrrhizabetacytorhabdovirus	Cypripediumbetacytorhabdovirus	0.350456
Glycyrrhizabetacytorhabdovirus	mangobetacytorhadbovirus	0.355482
Glycyrrhizabetacytorhabdovirus	AristolochiaassociatedcytorhabdovirusOR090884	0.300097
Glycyrrhizabetacytorhabdovirus	yerbamatechlorosisassociatedvirusKY366322	0.28215
Glycyrrhizabetacytorhabdovirus	Sesamumbetacytorhabdovirus	0.292315
Glycyrrhizabetacytorhabdovirus	Sesamumbetacytorhabdovirus	0.2909
Glycyrrhizabetacytorhabdovirus	soybeanblotchymosaicvirusOM681518	0.296799
Glycyrrhizabetacytorhabdovirus	BemisiatabaciassociatedvirusBK014303	0.289139
Glycyrrhizabetacytorhabdovirus	cucurbitcytorhabdovirusMT381995	0.293003
Glycyrrhizabetacytorhabdovirus	Passiflorabetacytorhabdovirus	0.323702
Glycyrrhizabetacytorhabdovirus	TiliacytorhabdovirusOX411436	0.325513
Glycyrrhizabetacytorhabdovirus	Begoniabetacytorhabdovirus	0.31383
Glycyrrhizabetacytorhabdovirus	Pentaphragmabetacytorhabdovirus	0.302606
Glycyrrhizabetacytorhabdovirus	Howeabetacytorhabdovirus	0.289995
Glycyrrhizabetacytorhabdovirus	beanassociatedcytorhabdovirusMK202584	0.298795
Glycyrrhizabetacytorhabdovirus	papayavirusMK202584	0.301257
Glycyrrhizabetacytorhabdovirus	citrusassociatedrhabdovirusMT302547	0.300483
Glycyrrhizabetacytorhabdovirus	AnthuriumamnicolavirusBK014302	0.325792
Glycyrrhizabetacytorhabdovirus	papermulberrymosaicassociatedvirusMN872813	0.310414
Glycyrrhizabetacytorhabdovirus	Leucadendronbetacytorhabdovirus	0.326683
Glycyrrhizabetacytorhabdovirus	Schiedeabetacytorhabdovirus	0.314623
Glycyrrhizabetacytorhabdovirus	Peatsoilassociatedbetacytorhabdovirus	0.322628
Glycyrrhizabetacytorhabdovirus	Bouteloabetacytorhabdovirus	0.32642
Glycyrrhizabetacytorhabdovirus	RudbeckiavirusON185810	0.317406
Glycyrrhizabetacytorhabdovirus	TageteserectavirusBK014308	0.3167
Glycyrrhizabetacytorhabdovirus	Artemisiabetacytorhabdovirus	0.316675
Glycyrrhizabetacytorhabdovirus	Chrysanthemumbetacytorhabdovirus	0.311854
Glycyrrhizabetacytorhabdovirus	Cucurbitabetacytorhabdovirus	0.309748
Glycyrrhizabetacytorhabdovirus	Ipomoeabetacytorhabdovirus	0.318363
Glycyrrhizabetacytorhabdovirus	Hepaticabetacytorhabdovirus	0.308715
Glycyrrhizabetacytorhabdovirus	rosevirusMT952336	0.329856
Glycyrrhizabetacytorhabdovirus	Trifoliumbetacytorhabdovirus	0.314229
Glycyrrhizabetacytorhabdovirus	Duriobetacytorhabdovirus	0.315816
Glycyrrhizabetacytorhabdovirus	Viciabetacytorhabdovirus	0.326321
Glycyrrhizabetacytorhabdovirus	Panicumbetacytorhabdovirus	0.323092
Glycyrrhizabetacytorhabdovirus	ColocasiabobonediseaseassociatedvirusKT381973	0.3222
Glycyrrhizabetacytorhabdovirus	Peatsoilassociatedbetacytorhabdovirus	0.315866
Glycyrrhizabetacytorhabdovirus	northerncerealmosaicvirusMH282832	0.318562
Glycyrrhizabetacytorhabdovirus	maizeyellowstriatevirusKY884303	0.32006
Glycyrrhizabetacytorhabdovirus	barleyyellowstriatemosaicvirusKM213865	0.322581
Glycyrrhizabetacytorhabdovirus	maizeassociatedcytorhabdovirusKY965147	0.306483
Glycyrrhizabetacytorhabdovirus	Kobresiabetacytorhabdovirus	0.314342
Glycyrrhizabetacytorhabdovirus	ricestripemosaicvirusMH720469	0.310737
Glycyrrhizabetacytorhabdovirus	Medicagoalphacytorhabdovirus	0.300098
Glycyrrhizabetacytorhabdovirus	Pogostemomalphacytorhabdovirus	0.30358
Glycyrrhizabetacytorhabdovirus	strawberryvirusMK211270	0.308521
Glycyrrhizabetacytorhabdovirus	patchoulichlorosisassociatedcytorhabdovirusON409991	0.289097
Glycyrrhizabetacytorhabdovirus	CirsiumcytorhabdovirusOL472122	0.295388
Glycyrrhizabetacytorhabdovirus	tomatoyellowmottleassociatedvirusKY075646	0.301033
Glycyrrhizabetacytorhabdovirus	Ocimumalphacytorhabdovirus	0.306315
Glycyrrhizabetacytorhabdovirus	KenyanpotatocytorhabdovirusMN689395	0.303917
Glycyrrhizabetacytorhabdovirus	Primulaalphacytorhabdovirus	0.305871
Glycyrrhizabetacytorhabdovirus	Pelargoniumalphacytorhabdovirus	0.307768
Glycyrrhizabetacytorhabdovirus	Chelidoniumalphacytorhabdovirus	0.310791
Glycyrrhizabetacytorhabdovirus	TrifoliumpratensevirusMH982250	0.302567
Glycyrrhizabetacytorhabdovirus	GlehnialittoralisvirusBK014304	0.307157
Glycyrrhizabetacytorhabdovirus	rosealphacytorhabdovirus	0.308875
Glycyrrhizabetacytorhabdovirus	Menthaalphacytorhabdovirus	0.3202
Glycyrrhizabetacytorhabdovirus	NymphaeaalbavirusBK014307	0.310226
Glycyrrhizabetacytorhabdovirus	WuhaninsectvirusKM817652	0.315373
Glycyrrhizabetacytorhabdovirus	Artemisiaalphacytorhabdovirus	0.300638
Glycyrrhizabetacytorhabdovirus	alphacytorhabdovirus	0.298822
Glycyrrhizabetacytorhabdovirus	Artemisiaalphacytorhabdovirus	0.294494
Glycyrrhizabetacytorhabdovirus	raspberryveinchlorosisvirusMK257717	0.306562
Glycyrrhizabetacytorhabdovirus	alfalfadwarfvirusKP205452	0.306779
Glycyrrhizabetacytorhabdovirus	Ficusalphacytorhabdovirus	0.306152
Glycyrrhizabetacytorhabdovirus	strawberrycrinklevirusMH129615	0.298727
Glycyrrhizabetacytorhabdovirus	HyptislatentvirusON073823	0.303897
Glycyrrhizabetacytorhabdovirus	Cardaminealphacytorhabdovirus	0.295322
Glycyrrhizabetacytorhabdovirus	PastinacacytorhabdovirusOL472112	0.30137
Glycyrrhizabetacytorhabdovirus	Utriculariaalphacytorhadbovirus	0.2913
Glycyrrhizabetacytorhabdovirus	Plumbago necrotic spot associated virus	0.314174
Glycyrrhizabetacytorhabdovirus	chrysanthemumyellowdwarfassociatedvirusMW039593	0.301749
Glycyrrhizabetacytorhabdovirus	Hederaalphacytorhabdovirus	0.311886
Glycyrrhizabetacytorhabdovirus	Geumalphacytorhabdovirus	0.301028
Glycyrrhizabetacytorhabdovirus	Tolmieaalphacytorhabdovirus	0.306113
Glycyrrhizabetacytorhabdovirus	blackcurrantrhabdovirusOP352885	0.303685
Glycyrrhizabetacytorhabdovirus	strawberryvirusMW480851	0.30844
Glycyrrhizabetacytorhabdovirus	Primulaalphacytorhabdovirus	0.306052
Glycyrrhizabetacytorhabdovirus	lettuceyellowmottlevirusEF687738	0.306213
Glycyrrhizabetacytorhabdovirus	TrifoliumpratensevirusMH982249	0.308947
Glycyrrhizabetacytorhabdovirus	Artemisiaalphacytorhabdovirus	0.298862
Glycyrrhizabetacytorhabdovirus	lettucenecroticyellowsvirusAJ867584	0.293542
Glycyrrhizabetacytorhabdovirus	garlicalphacytorhabdovirus	0.307274
Glycyrrhizabetacytorhabdovirus	Phyllostachysalphacytorhabdovirus	0.308882
Glycyrrhizabetacytorhabdovirus	Morindaalphacytorhabdovirus	0.310379
Glycyrrhizabetacytorhabdovirus	Morindaalphacytorhabdovirus	0.301276
Glycyrrhizabetacytorhabdovirus	Pogostemomalphacytorhabdovirus	0.310482
Glycyrrhizabetacytorhabdovirus	Pogostemomalphacytorhabdovirus	0.312531
Glycyrrhizabetacytorhabdovirus	Pogostemomalphacytorhabdovirus	0.318769
Glycyrrhizabetacytorhabdovirus	Baccharisalphacytorhabdovirus	0.316337
Glycyrrhizabetacytorhabdovirus	Conopholisalphacytorhabdovirus	0.307048
Glycyrrhizabetacytorhabdovirus	cabbagecytorhabdovirusKY810772	0.292959
Glycyrrhizabetacytorhabdovirus	alphacytorhabdovirus	0.304454
Glycyrrhizabetacytorhabdovirus	Arctiumalphacytorhabdovirus	0.310024
Glycyrrhizabetacytorhabdovirus	Chrysantemumalphacytorhabdovirus	0.327925
Glycyrrhizabetacytorhabdovirus	WuhaninsectvirusKM817651	0.320456
Glycyrrhizabetacytorhabdovirus	cnidumvirusOQ442952	0.314914
Glycyrrhizabetacytorhabdovirus	SambucusvirusOM523356	0.306073
Glycyrrhizabetacytorhabdovirus	TrichosantesassociatedrhabdovirusBK011194	0.307692
Glycyrrhizabetacytorhabdovirus	wetlandmetagenomeassociatedalphacytorhabdovirus	0.310665
Glycyrrhizabetacytorhabdovirus	Euphorbiaalphacytorhabdovirus	0.30837
Glycyrrhizabetacytorhabdovirus	PersimmonvirusAB735628	0.310871
Glycyrrhizabetacytorhabdovirus	Rubusalphacytorhadbovirus	0.311669
Glycyrrhizabetacytorhabdovirus	Triticumalphacytorhabdovirus	0.310651
Glycyrrhizabetacytorhabdovirus	Pinelliaalphacytorhabdovirus	0.303965
Glycyrrhizabetacytorhabdovirus	Scutellariaalphacytorhabdovirus	0.302509
Glycyrrhizabetacytorhabdovirus	Pogostemomalphacytorhabdovirus	0.308185
Glycyrrhizabetacytorhabdovirus	Pogostemomalphacytorhabdovirus	0.304242
Glycyrrhizabetacytorhabdovirus	BacopamonnierivirusBK014480	0.303754
Glycyrrhizabetacytorhabdovirus	Wurfbainiaalphacytorhabdovirus	0.3086
Glycyrrhizabetacytorhabdovirus	DaphnevirusOP180101	0.31694
Glycyrrhizabetacytorhabdovirus	AsclepiassyriacavirusBK014298	0.3083
Glycyrrhizabetacytorhabdovirus	WuhaninsectvirusKM817650	0.308485
Glycyrrhizabetacytorhabdovirus	Ilexalphacytorhabdovirus	0.295019
Glycyrrhizabetacytorhabdovirus	ActinidiavirusMW550041	0.300291
Glycyrrhizabetacytorhabdovirus	Cynaraalphacytorhabdovirus	0.295192
Glycyrrhizabetacytorhabdovirus	TaraxacumcytorhabdovirusOL472125	0.298889
Glycyrrhizabetacytorhabdovirus	Heliospermagammacytorhabdovirus	0.3
Glycyrrhizabetacytorhabdovirus	Silenegammacytorhabdovirus	0.293104
Glycyrrhizabetacytorhabdovirus	carrotgammacytorhabdovirus	0.314074
Glycyrrhizabetacytorhabdovirus	celerygammacytorhabdovirus	0.309335
Glycyrrhizabetacytorhabdovirus	TrachyspermumammivirusBK014309	0.299162
Glycyrrhizabetacytorhabdovirus	Coptisgammacytorhabdovirus	0.320914
Glycyrrhizabetacytorhabdovirus	Cypripediumgammacytorhabdovirus	0.304111
Glycyrrhizabetacytorhabdovirus	GymnadeniadensifloravirusBK014305	0.304134
Glycyrrhizabetacytorhabdovirus	Argyranthemumgammacytorhabdovirus	0.31067
Glycyrrhizabetacytorhabdovirus	Lonasgammacytorhabdovirus	0.306857
Glycyrrhizabetacytorhabdovirus	Fraxinusgammacytorhabdovirus	0.314413
Glycyrrhizabetacytorhabdovirus	Fraxinusgammacytorhabdovirus	0.306436
Glycyrrhizabetacytorhabdovirus	Rhopalocnemisgammacytorhabdovirus	0.308453
Glycyrrhizabetacytorhabdovirus	Epipactisgammacytorhabdovirus	0.31746
Glycyrrhizabetacytorhabdovirus	Hibiscusgammacytorhabdovirus	0.313522
Glycyrrhizabetacytorhabdovirus	Cuscutagammacytorhabdovirus	0.3
Glycyrrhizabetacytorhabdovirus	Cuscutagammacytorhabdovirus	0.305195
Glycyrrhizabetacytorhabdovirus	Lupinusgammacytorhabdovirus	0.305473
Glycyrrhizabetacytorhabdovirus	Chrysanthemumtrirhavirus	0.286717
Glycyrrhizabetacytorhabdovirus	Alnustrirhavirus	0.282971
Glycyrrhizabetacytorhabdovirus	Erysimumtrirhavirus	0.27667
Glycyrrhizabetacytorhabdovirus	Picristrirhavirus	0.285147
Glycyrrhizabetacytorhabdovirus	Medicagotrirhavirus	0.283075
Phellodendronbetacytorhabdovirus	Dryobalanopsbetacytorhabdovirus	0.541797
Phellodendronbetacytorhabdovirus	Zanthoxilumbetacytorhabdovirus	0.511825
Phellodendronbetacytorhabdovirus	Zanthoxilumbetacytohabdovirus	0.502454
Phellodendronbetacytorhabdovirus	Zanthoxilumbetacytohabdovirus	0.512304
Phellodendronbetacytorhabdovirus	Puerariabetacytorhabdovirus	0.473094
Phellodendronbetacytorhabdovirus	Morusbetacytorhabdovirus	0.486972
Phellodendronbetacytorhabdovirus	Gleditsiabetacytorhabdovirus	0.44287
Phellodendronbetacytorhabdovirus	yerbamatevirusMN781667	0.422031
Phellodendronbetacytorhabdovirus	Cypripediumbetacytorhabdovirus	0.347658
Phellodendronbetacytorhabdovirus	mangobetacytorhadbovirus	0.361987
Phellodendronbetacytorhabdovirus	AristolochiaassociatedcytorhabdovirusOR090884	0.289204
Phellodendronbetacytorhabdovirus	yerbamatechlorosisassociatedvirusKY366322	0.277911
Phellodendronbetacytorhabdovirus	Sesamumbetacytorhabdovirus	0.294345
Phellodendronbetacytorhabdovirus	Sesamumbetacytorhabdovirus	0.292895
Phellodendronbetacytorhabdovirus	soybeanblotchymosaicvirusOM681518	0.278316
Phellodendronbetacytorhabdovirus	BemisiatabaciassociatedvirusBK014303	0.2889
Phellodendronbetacytorhabdovirus	cucurbitcytorhabdovirusMT381995	0.289834
Phellodendronbetacytorhabdovirus	Passiflorabetacytorhabdovirus	0.315068
Phellodendronbetacytorhabdovirus	TiliacytorhabdovirusOX411436	0.333821
Phellodendronbetacytorhabdovirus	Begoniabetacytorhabdovirus	0.295292
Phellodendronbetacytorhabdovirus	Pentaphragmabetacytorhabdovirus	0.312743
Phellodendronbetacytorhabdovirus	Howeabetacytorhabdovirus	0.305077
Phellodendronbetacytorhabdovirus	beanassociatedcytorhabdovirusMK202584	0.298645
Phellodendronbetacytorhabdovirus	papayavirusMK202584	0.297441
Phellodendronbetacytorhabdovirus	citrusassociatedrhabdovirusMT302547	0.302269
Phellodendronbetacytorhabdovirus	AnthuriumamnicolavirusBK014302	0.329177
Phellodendronbetacytorhabdovirus	papermulberrymosaicassociatedvirusMN872813	0.330525
Phellodendronbetacytorhabdovirus	Leucadendronbetacytorhabdovirus	0.308443
Phellodendronbetacytorhabdovirus	Schiedeabetacytorhabdovirus	0.318654
Phellodendronbetacytorhabdovirus	Peatsoilassociatedbetacytorhabdovirus	0.31597
Phellodendronbetacytorhabdovirus	Bouteloabetacytorhabdovirus	0.331024
Phellodendronbetacytorhabdovirus	RudbeckiavirusON185810	0.326998
Phellodendronbetacytorhabdovirus	TageteserectavirusBK014308	0.334321
Phellodendronbetacytorhabdovirus	Artemisiabetacytorhabdovirus	0.324471
Phellodendronbetacytorhabdovirus	Chrysanthemumbetacytorhabdovirus	0.319159
Phellodendronbetacytorhabdovirus	Cucurbitabetacytorhabdovirus	0.329877
Phellodendronbetacytorhabdovirus	Ipomoeabetacytorhabdovirus	0.31917
Phellodendronbetacytorhabdovirus	Hepaticabetacytorhabdovirus	0.318841
Phellodendronbetacytorhabdovirus	rosevirusMT952336	0.315555
Phellodendronbetacytorhabdovirus	Trifoliumbetacytorhabdovirus	0.317515
Phellodendronbetacytorhabdovirus	Duriobetacytorhabdovirus	0.316493
Phellodendronbetacytorhabdovirus	Viciabetacytorhabdovirus	0.317939
Phellodendronbetacytorhabdovirus	Panicumbetacytorhabdovirus	0.329202
Phellodendronbetacytorhabdovirus	ColocasiabobonediseaseassociatedvirusKT381973	0.322151
Phellodendronbetacytorhabdovirus	Peatsoilassociatedbetacytorhabdovirus	0.320316
Phellodendronbetacytorhabdovirus	northerncerealmosaicvirusMH282832	0.323267
Phellodendronbetacytorhabdovirus	maizeyellowstriatevirusKY884303	0.335654
Phellodendronbetacytorhabdovirus	barleyyellowstriatemosaicvirusKM213865	0.330542
Phellodendronbetacytorhabdovirus	maizeassociatedcytorhabdovirusKY965147	0.321726
Phellodendronbetacytorhabdovirus	Kobresiabetacytorhabdovirus	0.326471
Phellodendronbetacytorhabdovirus	ricestripemosaicvirusMH720469	0.315426
Phellodendronbetacytorhabdovirus	Medicagoalphacytorhabdovirus	0.307919
Phellodendronbetacytorhabdovirus	Pogostemomalphacytorhabdovirus	0.300785
Phellodendronbetacytorhabdovirus	strawberryvirusMK211270	0.305882
Phellodendronbetacytorhabdovirus	patchoulichlorosisassociatedcytorhabdovirusON409991	0.306594
Phellodendronbetacytorhabdovirus	CirsiumcytorhabdovirusOL472122	0.294463
Phellodendronbetacytorhabdovirus	tomatoyellowmottleassociatedvirusKY075646	0.300586
Phellodendronbetacytorhabdovirus	Ocimumalphacytorhabdovirus	0.291871
Phellodendronbetacytorhabdovirus	KenyanpotatocytorhabdovirusMN689395	0.293478
Phellodendronbetacytorhabdovirus	Primulaalphacytorhabdovirus	0.304581
Phellodendronbetacytorhabdovirus	Pelargoniumalphacytorhabdovirus	0.313706
Phellodendronbetacytorhabdovirus	Chelidoniumalphacytorhabdovirus	0.305941
Phellodendronbetacytorhabdovirus	TrifoliumpratensevirusMH982250	0.305118
Phellodendronbetacytorhabdovirus	GlehnialittoralisvirusBK014304	0.296205
Phellodendronbetacytorhabdovirus	rosealphacytorhabdovirus	0.300837
Phellodendronbetacytorhabdovirus	Menthaalphacytorhabdovirus	0.30572
Phellodendronbetacytorhabdovirus	NymphaeaalbavirusBK014307	0.310904
Phellodendronbetacytorhabdovirus	WuhaninsectvirusKM817652	0.306936
Phellodendronbetacytorhabdovirus	Artemisiaalphacytorhabdovirus	0.302303
Phellodendronbetacytorhabdovirus	alphacytorhabdovirus	0.31807
Phellodendronbetacytorhabdovirus	Artemisiaalphacytorhabdovirus	0.3
Phellodendronbetacytorhabdovirus	raspberryveinchlorosisvirusMK257717	0.296098
Phellodendronbetacytorhabdovirus	alfalfadwarfvirusKP205452	0.300785
Phellodendronbetacytorhabdovirus	Ficusalphacytorhabdovirus	0.301564
Phellodendronbetacytorhabdovirus	strawberrycrinklevirusMH129615	0.307617
Phellodendronbetacytorhabdovirus	HyptislatentvirusON073823	0.3143
Phellodendronbetacytorhabdovirus	Cardaminealphacytorhabdovirus	0.309304
Phellodendronbetacytorhabdovirus	PastinacacytorhabdovirusOL472112	0.305637
Phellodendronbetacytorhabdovirus	Utriculariaalphacytorhadbovirus	0.309207
Phellodendronbetacytorhabdovirus	Plumbago necrotic spot associated virus	0.305963
Phellodendronbetacytorhabdovirus	chrysanthemumyellowdwarfassociatedvirusMW039593	0.303754
Phellodendronbetacytorhabdovirus	Hederaalphacytorhabdovirus	0.312317
Phellodendronbetacytorhabdovirus	Geumalphacytorhabdovirus	0.303327
Phellodendronbetacytorhabdovirus	Tolmieaalphacytorhabdovirus	0.300098
Phellodendronbetacytorhabdovirus	blackcurrantrhabdovirusOP352885	0.303075
Phellodendronbetacytorhabdovirus	strawberryvirusMW480851	0.316837
Phellodendronbetacytorhabdovirus	Primulaalphacytorhabdovirus	0.29872
Phellodendronbetacytorhabdovirus	lettuceyellowmottlevirusEF687738	0.305253
Phellodendronbetacytorhabdovirus	TrifoliumpratensevirusMH982249	0.297631
Phellodendronbetacytorhabdovirus	Artemisiaalphacytorhabdovirus	0.2895
Phellodendronbetacytorhabdovirus	lettucenecroticyellowsvirusAJ867584	0.293484
Phellodendronbetacytorhabdovirus	garlicalphacytorhabdovirus	0.310005
Phellodendronbetacytorhabdovirus	Phyllostachysalphacytorhabdovirus	0.296806
Phellodendronbetacytorhabdovirus	Morindaalphacytorhabdovirus	0.308715
Phellodendronbetacytorhabdovirus	Morindaalphacytorhabdovirus	0.298964
Phellodendronbetacytorhabdovirus	Pogostemomalphacytorhabdovirus	0.293564
Phellodendronbetacytorhabdovirus	Pogostemomalphacytorhabdovirus	0.2999
Phellodendronbetacytorhabdovirus	Pogostemomalphacytorhabdovirus	0.295928
Phellodendronbetacytorhabdovirus	Baccharisalphacytorhabdovirus	0.299705
Phellodendronbetacytorhabdovirus	Conopholisalphacytorhabdovirus	0.289628
Phellodendronbetacytorhabdovirus	cabbagecytorhabdovirusKY810772	0.301572
Phellodendronbetacytorhabdovirus	alphacytorhabdovirus	0.304284
Phellodendronbetacytorhabdovirus	Arctiumalphacytorhabdovirus	0.313235
Phellodendronbetacytorhabdovirus	Chrysantemumalphacytorhabdovirus	0.315586
Phellodendronbetacytorhabdovirus	WuhaninsectvirusKM817651	0.305217
Phellodendronbetacytorhabdovirus	cnidumvirusOQ442952	0.325012
Phellodendronbetacytorhabdovirus	SambucusvirusOM523356	0.321726
Phellodendronbetacytorhabdovirus	TrichosantesassociatedrhabdovirusBK011194	0.312988
Phellodendronbetacytorhabdovirus	wetlandmetagenomeassociatedalphacytorhabdovirus	0.314481
Phellodendronbetacytorhabdovirus	Euphorbiaalphacytorhabdovirus	0.302099
Phellodendronbetacytorhabdovirus	PersimmonvirusAB735628	0.29541
Phellodendronbetacytorhabdovirus	Rubusalphacytorhadbovirus	0.312992
Phellodendronbetacytorhabdovirus	Triticumalphacytorhabdovirus	0.307992
Phellodendronbetacytorhabdovirus	Pinelliaalphacytorhabdovirus	0.309956
Phellodendronbetacytorhabdovirus	Scutellariaalphacytorhabdovirus	0.298783
Phellodendronbetacytorhabdovirus	Pogostemomalphacytorhabdovirus	0.301841
Phellodendronbetacytorhabdovirus	Pogostemomalphacytorhabdovirus	0.302472
Phellodendronbetacytorhabdovirus	BacopamonnierivirusBK014480	0.296905
Phellodendronbetacytorhabdovirus	Wurfbainiaalphacytorhabdovirus	0.322581
Phellodendronbetacytorhabdovirus	DaphnevirusOP180101	0.315584
Phellodendronbetacytorhabdovirus	AsclepiassyriacavirusBK014298	0.305623
Phellodendronbetacytorhabdovirus	WuhaninsectvirusKM817650	0.28863
Phellodendronbetacytorhabdovirus	Ilexalphacytorhabdovirus	0.292939
Phellodendronbetacytorhabdovirus	ActinidiavirusMW550041	0.301549
Phellodendronbetacytorhabdovirus	Cynaraalphacytorhabdovirus	0.310111
Phellodendronbetacytorhabdovirus	TaraxacumcytorhabdovirusOL472125	0.310713
Phellodendronbetacytorhabdovirus	Heliospermagammacytorhabdovirus	0.298669
Phellodendronbetacytorhabdovirus	Silenegammacytorhabdovirus	0.307044
Phellodendronbetacytorhabdovirus	carrotgammacytorhabdovirus	0.316733
Phellodendronbetacytorhabdovirus	celerygammacytorhabdovirus	0.306204
Phellodendronbetacytorhabdovirus	TrachyspermumammivirusBK014309	0.312281
Phellodendronbetacytorhabdovirus	Coptisgammacytorhabdovirus	0.310516
Phellodendronbetacytorhabdovirus	Cypripediumgammacytorhabdovirus	0.311045
Phellodendronbetacytorhabdovirus	GymnadeniadensifloravirusBK014305	0.305377
Phellodendronbetacytorhabdovirus	Argyranthemumgammacytorhabdovirus	0.303554
Phellodendronbetacytorhabdovirus	Lonasgammacytorhabdovirus	0.301134
Phellodendronbetacytorhabdovirus	Fraxinusgammacytorhabdovirus	0.318862
Phellodendronbetacytorhabdovirus	Fraxinusgammacytorhabdovirus	0.323237
Phellodendronbetacytorhabdovirus	Rhopalocnemisgammacytorhabdovirus	0.298478
Phellodendronbetacytorhabdovirus	Epipactisgammacytorhabdovirus	0.311395
Phellodendronbetacytorhabdovirus	Hibiscusgammacytorhabdovirus	0.305871
Phellodendronbetacytorhabdovirus	Cuscutagammacytorhabdovirus	0.303136
Phellodendronbetacytorhabdovirus	Cuscutagammacytorhabdovirus	0.310858
Phellodendronbetacytorhabdovirus	Lupinusgammacytorhabdovirus	0.308919
Phellodendronbetacytorhabdovirus	Chrysanthemumtrirhavirus	0.290452
Phellodendronbetacytorhabdovirus	Alnustrirhavirus	0.279581
Phellodendronbetacytorhabdovirus	Erysimumtrirhavirus	0.283575
Phellodendronbetacytorhabdovirus	Picristrirhavirus	0.29005
Phellodendronbetacytorhabdovirus	Medicagotrirhavirus	0.29196
Dryobalanopsbetacytorhabdovirus	Zanthoxilumbetacytorhabdovirus	0.502483
Dryobalanopsbetacytorhabdovirus	Zanthoxilumbetacytohabdovirus	0.502919
Dryobalanopsbetacytorhabdovirus	Zanthoxilumbetacytohabdovirus	0.505628
Dryobalanopsbetacytorhabdovirus	Puerariabetacytorhabdovirus	0.477948
Dryobalanopsbetacytorhabdovirus	Morusbetacytorhabdovirus	0.469717
Dryobalanopsbetacytorhabdovirus	Gleditsiabetacytorhabdovirus	0.457247
Dryobalanopsbetacytorhabdovirus	yerbamatevirusMN781667	0.437899
Dryobalanopsbetacytorhabdovirus	Cypripediumbetacytorhabdovirus	0.333973
Dryobalanopsbetacytorhabdovirus	mangobetacytorhadbovirus	0.361692
Dryobalanopsbetacytorhabdovirus	AristolochiaassociatedcytorhabdovirusOR090884	0.287463
Dryobalanopsbetacytorhabdovirus	yerbamatechlorosisassociatedvirusKY366322	0.270048
Dryobalanopsbetacytorhabdovirus	Sesamumbetacytorhabdovirus	0.285022
Dryobalanopsbetacytorhabdovirus	Sesamumbetacytorhabdovirus	0.282799
Dryobalanopsbetacytorhabdovirus	soybeanblotchymosaicvirusOM681518	0.281175
Dryobalanopsbetacytorhabdovirus	BemisiatabaciassociatedvirusBK014303	0.28169
Dryobalanopsbetacytorhabdovirus	cucurbitcytorhabdovirusMT381995	0.296332
Dryobalanopsbetacytorhabdovirus	Passiflorabetacytorhabdovirus	0.326979
Dryobalanopsbetacytorhabdovirus	TiliacytorhabdovirusOX411436	0.325805
Dryobalanopsbetacytorhabdovirus	Begoniabetacytorhabdovirus	0.300719
Dryobalanopsbetacytorhabdovirus	Pentaphragmabetacytorhabdovirus	0.304141
Dryobalanopsbetacytorhabdovirus	Howeabetacytorhabdovirus	0.30847
Dryobalanopsbetacytorhabdovirus	beanassociatedcytorhabdovirusMK202584	0.295884
Dryobalanopsbetacytorhabdovirus	papayavirusMK202584	0.294345
Dryobalanopsbetacytorhabdovirus	citrusassociatedrhabdovirusMT302547	0.29227
Dryobalanopsbetacytorhabdovirus	AnthuriumamnicolavirusBK014302	0.328141
Dryobalanopsbetacytorhabdovirus	papermulberrymosaicassociatedvirusMN872813	0.320538
Dryobalanopsbetacytorhabdovirus	Leucadendronbetacytorhabdovirus	0.316462
Dryobalanopsbetacytorhabdovirus	Schiedeabetacytorhabdovirus	0.3263
Dryobalanopsbetacytorhabdovirus	Peatsoilassociatedbetacytorhabdovirus	0.327748
Dryobalanopsbetacytorhabdovirus	Bouteloabetacytorhabdovirus	0.31579
Dryobalanopsbetacytorhabdovirus	RudbeckiavirusON185810	0.317913
Dryobalanopsbetacytorhabdovirus	TageteserectavirusBK014308	0.324178
Dryobalanopsbetacytorhabdovirus	Artemisiabetacytorhabdovirus	0.326772
Dryobalanopsbetacytorhabdovirus	Chrysanthemumbetacytorhabdovirus	0.3154
Dryobalanopsbetacytorhabdovirus	Cucurbitabetacytorhabdovirus	0.320782
Dryobalanopsbetacytorhabdovirus	Ipomoeabetacytorhabdovirus	0.327209
Dryobalanopsbetacytorhabdovirus	Hepaticabetacytorhabdovirus	0.32557
Dryobalanopsbetacytorhabdovirus	rosevirusMT952336	0.317001
Dryobalanopsbetacytorhabdovirus	Trifoliumbetacytorhabdovirus	0.32557
Dryobalanopsbetacytorhabdovirus	Duriobetacytorhabdovirus	0.324271
Dryobalanopsbetacytorhabdovirus	Viciabetacytorhabdovirus	0.329579
Dryobalanopsbetacytorhabdovirus	Panicumbetacytorhabdovirus	0.33366
Dryobalanopsbetacytorhabdovirus	ColocasiabobonediseaseassociatedvirusKT381973	0.327434
Dryobalanopsbetacytorhabdovirus	Peatsoilassociatedbetacytorhabdovirus	0.307094
Dryobalanopsbetacytorhabdovirus	northerncerealmosaicvirusMH282832	0.31618
Dryobalanopsbetacytorhabdovirus	maizeyellowstriatevirusKY884303	0.319097
Dryobalanopsbetacytorhabdovirus	barleyyellowstriatemosaicvirusKM213865	0.335477
Dryobalanopsbetacytorhabdovirus	maizeassociatedcytorhabdovirusKY965147	0.318606
Dryobalanopsbetacytorhabdovirus	Kobresiabetacytorhabdovirus	0.313418
Dryobalanopsbetacytorhabdovirus	ricestripemosaicvirusMH720469	0.303878
Dryobalanopsbetacytorhabdovirus	Medicagoalphacytorhabdovirus	0.302703
Dryobalanopsbetacytorhabdovirus	Pogostemomalphacytorhabdovirus	0.285435
Dryobalanopsbetacytorhabdovirus	strawberryvirusMK211270	0.29059
Dryobalanopsbetacytorhabdovirus	patchoulichlorosisassociatedcytorhabdovirusON409991	0.298618
Dryobalanopsbetacytorhabdovirus	CirsiumcytorhabdovirusOL472122	0.297987
Dryobalanopsbetacytorhabdovirus	tomatoyellowmottleassociatedvirusKY075646	0.296585
Dryobalanopsbetacytorhabdovirus	Ocimumalphacytorhabdovirus	0.311881
Dryobalanopsbetacytorhabdovirus	KenyanpotatocytorhabdovirusMN689395	0.307881
Dryobalanopsbetacytorhabdovirus	Primulaalphacytorhabdovirus	0.314314
Dryobalanopsbetacytorhabdovirus	Pelargoniumalphacytorhabdovirus	0.305963
Dryobalanopsbetacytorhabdovirus	Chelidoniumalphacytorhabdovirus	0.318452
Dryobalanopsbetacytorhabdovirus	TrifoliumpratensevirusMH982250	0.323573
Dryobalanopsbetacytorhabdovirus	GlehnialittoralisvirusBK014304	0.317891
Dryobalanopsbetacytorhabdovirus	rosealphacytorhabdovirus	0.321287
Dryobalanopsbetacytorhabdovirus	Menthaalphacytorhabdovirus	0.310532
Dryobalanopsbetacytorhabdovirus	NymphaeaalbavirusBK014307	0.317445
Dryobalanopsbetacytorhabdovirus	WuhaninsectvirusKM817652	0.305404
Dryobalanopsbetacytorhabdovirus	Artemisiaalphacytorhabdovirus	0.313551
Dryobalanopsbetacytorhabdovirus	alphacytorhabdovirus	0.309441
Dryobalanopsbetacytorhabdovirus	Artemisiaalphacytorhabdovirus	0.304753
Dryobalanopsbetacytorhabdovirus	raspberryveinchlorosisvirusMK257717	0.312622
Dryobalanopsbetacytorhabdovirus	alfalfadwarfvirusKP205452	0.309873
Dryobalanopsbetacytorhabdovirus	Ficusalphacytorhabdovirus	0.306364
Dryobalanopsbetacytorhabdovirus	strawberrycrinklevirusMH129615	0.302644
Dryobalanopsbetacytorhabdovirus	HyptislatentvirusON073823	0.305813
Dryobalanopsbetacytorhabdovirus	Cardaminealphacytorhabdovirus	0.30668
Dryobalanopsbetacytorhabdovirus	PastinacacytorhabdovirusOL472112	0.327416
Dryobalanopsbetacytorhabdovirus	Utriculariaalphacytorhadbovirus	0.305501
Dryobalanopsbetacytorhabdovirus	Plumbago necrotic spot associated virus	0.30936
Dryobalanopsbetacytorhabdovirus	chrysanthemumyellowdwarfassociatedvirusMW039593	0.310883
Dryobalanopsbetacytorhabdovirus	Hederaalphacytorhabdovirus	0.302292
Dryobalanopsbetacytorhabdovirus	Geumalphacytorhabdovirus	0.30516
Dryobalanopsbetacytorhabdovirus	Tolmieaalphacytorhabdovirus	0.300098
Dryobalanopsbetacytorhabdovirus	blackcurrantrhabdovirusOP352885	0.301216
Dryobalanopsbetacytorhabdovirus	strawberryvirusMW480851	0.303061
Dryobalanopsbetacytorhabdovirus	Primulaalphacytorhabdovirus	0.287961
Dryobalanopsbetacytorhabdovirus	lettuceyellowmottlevirusEF687738	0.294897
Dryobalanopsbetacytorhabdovirus	TrifoliumpratensevirusMH982249	0.297736
Dryobalanopsbetacytorhabdovirus	Artemisiaalphacytorhabdovirus	0.297459
Dryobalanopsbetacytorhabdovirus	lettucenecroticyellowsvirusAJ867584	0.287819
Dryobalanopsbetacytorhabdovirus	garlicalphacytorhabdovirus	0.304241
Dryobalanopsbetacytorhabdovirus	Phyllostachysalphacytorhabdovirus	0.296351
Dryobalanopsbetacytorhabdovirus	Morindaalphacytorhabdovirus	0.308975
Dryobalanopsbetacytorhabdovirus	Morindaalphacytorhabdovirus	0.30137
Dryobalanopsbetacytorhabdovirus	Pogostemomalphacytorhabdovirus	0.3105
Dryobalanopsbetacytorhabdovirus	Pogostemomalphacytorhabdovirus	0.311844
Dryobalanopsbetacytorhabdovirus	Pogostemomalphacytorhabdovirus	0.316158
Dryobalanopsbetacytorhabdovirus	Baccharisalphacytorhabdovirus	0.301517
Dryobalanopsbetacytorhabdovirus	Conopholisalphacytorhabdovirus	0.301417
Dryobalanopsbetacytorhabdovirus	cabbagecytorhabdovirusKY810772	0.306739
Dryobalanopsbetacytorhabdovirus	alphacytorhabdovirus	0.310158
Dryobalanopsbetacytorhabdovirus	Arctiumalphacytorhabdovirus	0.315329
Dryobalanopsbetacytorhabdovirus	Chrysantemumalphacytorhabdovirus	0.313107
Dryobalanopsbetacytorhabdovirus	WuhaninsectvirusKM817651	0.311371
Dryobalanopsbetacytorhabdovirus	cnidumvirusOQ442952	0.318359
Dryobalanopsbetacytorhabdovirus	SambucusvirusOM523356	0.320939
Dryobalanopsbetacytorhabdovirus	TrichosantesassociatedrhabdovirusBK011194	0.31344
Dryobalanopsbetacytorhabdovirus	wetlandmetagenomeassociatedalphacytorhabdovirus	0.307879
Dryobalanopsbetacytorhabdovirus	Euphorbiaalphacytorhabdovirus	0.318115
Dryobalanopsbetacytorhabdovirus	PersimmonvirusAB735628	0.317383
Dryobalanopsbetacytorhabdovirus	Rubusalphacytorhadbovirus	0.296242
Dryobalanopsbetacytorhabdovirus	Triticumalphacytorhabdovirus	0.308296
Dryobalanopsbetacytorhabdovirus	Pinelliaalphacytorhabdovirus	0.301813
Dryobalanopsbetacytorhabdovirus	Scutellariaalphacytorhabdovirus	0.306602
Dryobalanopsbetacytorhabdovirus	Pogostemomalphacytorhabdovirus	0.300048
Dryobalanopsbetacytorhabdovirus	Pogostemomalphacytorhabdovirus	0.303148
Dryobalanopsbetacytorhabdovirus	BacopamonnierivirusBK014480	0.308823
Dryobalanopsbetacytorhabdovirus	Wurfbainiaalphacytorhabdovirus	0.318713
Dryobalanopsbetacytorhabdovirus	DaphnevirusOP180101	0.313396
Dryobalanopsbetacytorhabdovirus	AsclepiassyriacavirusBK014298	0.306183
Dryobalanopsbetacytorhabdovirus	WuhaninsectvirusKM817650	0.305093
Dryobalanopsbetacytorhabdovirus	Ilexalphacytorhabdovirus	0.298608
Dryobalanopsbetacytorhabdovirus	ActinidiavirusMW550041	0.30492
Dryobalanopsbetacytorhabdovirus	Cynaraalphacytorhabdovirus	0.282765
Dryobalanopsbetacytorhabdovirus	TaraxacumcytorhabdovirusOL472125	0.290369
Dryobalanopsbetacytorhabdovirus	Heliospermagammacytorhabdovirus	0.315453
Dryobalanopsbetacytorhabdovirus	Silenegammacytorhabdovirus	0.302417
Dryobalanopsbetacytorhabdovirus	carrotgammacytorhabdovirus	0.312992
Dryobalanopsbetacytorhabdovirus	celerygammacytorhabdovirus	0.312996
Dryobalanopsbetacytorhabdovirus	TrachyspermumammivirusBK014309	0.317531
Dryobalanopsbetacytorhabdovirus	Coptisgammacytorhabdovirus	0.310108
Dryobalanopsbetacytorhabdovirus	Cypripediumgammacytorhabdovirus	0.311354
Dryobalanopsbetacytorhabdovirus	GymnadeniadensifloravirusBK014305	0.311377
Dryobalanopsbetacytorhabdovirus	Argyranthemumgammacytorhabdovirus	0.306785
Dryobalanopsbetacytorhabdovirus	Lonasgammacytorhabdovirus	0.301181
Dryobalanopsbetacytorhabdovirus	Fraxinusgammacytorhabdovirus	0.320417
Dryobalanopsbetacytorhabdovirus	Fraxinusgammacytorhabdovirus	0.310991
Dryobalanopsbetacytorhabdovirus	Rhopalocnemisgammacytorhabdovirus	0.309198
Dryobalanopsbetacytorhabdovirus	Epipactisgammacytorhabdovirus	0.324151
Dryobalanopsbetacytorhabdovirus	Hibiscusgammacytorhabdovirus	0.313211
Dryobalanopsbetacytorhabdovirus	Cuscutagammacytorhabdovirus	0.316209
Dryobalanopsbetacytorhabdovirus	Cuscutagammacytorhabdovirus	0.315315
Dryobalanopsbetacytorhabdovirus	Lupinusgammacytorhabdovirus	0.316291
Dryobalanopsbetacytorhabdovirus	Chrysanthemumtrirhavirus	0.2845
Dryobalanopsbetacytorhabdovirus	Alnustrirhavirus	0.279762
Dryobalanopsbetacytorhabdovirus	Erysimumtrirhavirus	0.27739
Dryobalanopsbetacytorhabdovirus	Picristrirhavirus	0.281467
Dryobalanopsbetacytorhabdovirus	Medicagotrirhavirus	0.282793
Zanthoxilumbetacytorhabdovirus	Zanthoxilumbetacytohabdovirus	0.714348
Zanthoxilumbetacytorhabdovirus	Zanthoxilumbetacytohabdovirus	0.61116
Zanthoxilumbetacytorhabdovirus	Puerariabetacytorhabdovirus	0.464173
Zanthoxilumbetacytorhabdovirus	Morusbetacytorhabdovirus	0.466547
Zanthoxilumbetacytorhabdovirus	Gleditsiabetacytorhabdovirus	0.422586
Zanthoxilumbetacytorhabdovirus	yerbamatevirusMN781667	0.434307
Zanthoxilumbetacytorhabdovirus	Cypripediumbetacytorhabdovirus	0.347555
Zanthoxilumbetacytorhabdovirus	mangobetacytorhadbovirus	0.355989
Zanthoxilumbetacytorhabdovirus	AristolochiaassociatedcytorhabdovirusOR090884	0.284047
Zanthoxilumbetacytorhabdovirus	yerbamatechlorosisassociatedvirusKY366322	0.282765
Zanthoxilumbetacytorhabdovirus	Sesamumbetacytorhabdovirus	0.300096
Zanthoxilumbetacytorhabdovirus	Sesamumbetacytorhabdovirus	0.306093
Zanthoxilumbetacytorhabdovirus	soybeanblotchymosaicvirusOM681518	0.293552
Zanthoxilumbetacytorhabdovirus	BemisiatabaciassociatedvirusBK014303	0.299952
Zanthoxilumbetacytorhabdovirus	cucurbitcytorhabdovirusMT381995	0.30773
Zanthoxilumbetacytorhabdovirus	Passiflorabetacytorhabdovirus	0.32557
Zanthoxilumbetacytorhabdovirus	TiliacytorhabdovirusOX411436	0.339338
Zanthoxilumbetacytorhabdovirus	Begoniabetacytorhabdovirus	0.302138
Zanthoxilumbetacytorhabdovirus	Pentaphragmabetacytorhabdovirus	0.297323
Zanthoxilumbetacytorhabdovirus	Howeabetacytorhabdovirus	0.302606
Zanthoxilumbetacytorhabdovirus	beanassociatedcytorhabdovirusMK202584	0.312287
Zanthoxilumbetacytorhabdovirus	papayavirusMK202584	0.311316
Zanthoxilumbetacytorhabdovirus	citrusassociatedrhabdovirusMT302547	0.316749
Zanthoxilumbetacytorhabdovirus	AnthuriumamnicolavirusBK014302	0.335338
Zanthoxilumbetacytorhabdovirus	papermulberrymosaicassociatedvirusMN872813	0.323077
Zanthoxilumbetacytorhabdovirus	Leucadendronbetacytorhabdovirus	0.333827
Zanthoxilumbetacytorhabdovirus	Schiedeabetacytorhabdovirus	0.322804
Zanthoxilumbetacytorhabdovirus	Peatsoilassociatedbetacytorhabdovirus	0.341223
Zanthoxilumbetacytorhabdovirus	Bouteloabetacytorhabdovirus	0.32565
Zanthoxilumbetacytorhabdovirus	RudbeckiavirusON185810	0.331068
Zanthoxilumbetacytorhabdovirus	TageteserectavirusBK014308	0.318004
Zanthoxilumbetacytorhabdovirus	Artemisiabetacytorhabdovirus	0.333004
Zanthoxilumbetacytorhabdovirus	Chrysanthemumbetacytorhabdovirus	0.332678
Zanthoxilumbetacytorhabdovirus	Cucurbitabetacytorhabdovirus	0.325455
Zanthoxilumbetacytorhabdovirus	Ipomoeabetacytorhabdovirus	0.330697
Zanthoxilumbetacytorhabdovirus	Hepaticabetacytorhabdovirus	0.331519
Zanthoxilumbetacytorhabdovirus	rosevirusMT952336	0.327748
Zanthoxilumbetacytorhabdovirus	Trifoliumbetacytorhabdovirus	0.331021
Zanthoxilumbetacytorhabdovirus	Duriobetacytorhabdovirus	0.316024
Zanthoxilumbetacytorhabdovirus	Viciabetacytorhabdovirus	0.326372
Zanthoxilumbetacytorhabdovirus	Panicumbetacytorhabdovirus	0.322769
Zanthoxilumbetacytorhabdovirus	ColocasiabobonediseaseassociatedvirusKT381973	0.324033
Zanthoxilumbetacytorhabdovirus	Peatsoilassociatedbetacytorhabdovirus	0.313965
Zanthoxilumbetacytorhabdovirus	northerncerealmosaicvirusMH282832	0.315163
Zanthoxilumbetacytorhabdovirus	maizeyellowstriatevirusKY884303	0.321164
Zanthoxilumbetacytorhabdovirus	barleyyellowstriatemosaicvirusKM213865	0.31854
Zanthoxilumbetacytorhabdovirus	maizeassociatedcytorhabdovirusKY965147	0.311209
Zanthoxilumbetacytorhabdovirus	Kobresiabetacytorhabdovirus	0.320885
Zanthoxilumbetacytorhabdovirus	ricestripemosaicvirusMH720469	0.315842
Zanthoxilumbetacytorhabdovirus	Medicagoalphacytorhabdovirus	0.312623
Zanthoxilumbetacytorhabdovirus	Pogostemomalphacytorhabdovirus	0.306979
Zanthoxilumbetacytorhabdovirus	strawberryvirusMK211270	0.300246
Zanthoxilumbetacytorhabdovirus	patchoulichlorosisassociatedcytorhabdovirusON409991	0.3097
Zanthoxilumbetacytorhabdovirus	CirsiumcytorhabdovirusOL472122	0.307048
Zanthoxilumbetacytorhabdovirus	tomatoyellowmottleassociatedvirusKY075646	0.314159
Zanthoxilumbetacytorhabdovirus	Ocimumalphacytorhabdovirus	0.302599
Zanthoxilumbetacytorhabdovirus	KenyanpotatocytorhabdovirusMN689395	0.295567
Zanthoxilumbetacytorhabdovirus	Primulaalphacytorhabdovirus	0.305842
Zanthoxilumbetacytorhabdovirus	Pelargoniumalphacytorhabdovirus	0.307009
Zanthoxilumbetacytorhabdovirus	Chelidoniumalphacytorhabdovirus	0.298134
Zanthoxilumbetacytorhabdovirus	TrifoliumpratensevirusMH982250	0.301572
Zanthoxilumbetacytorhabdovirus	GlehnialittoralisvirusBK014304	0.305911
Zanthoxilumbetacytorhabdovirus	rosealphacytorhabdovirus	0.319664
Zanthoxilumbetacytorhabdovirus	Menthaalphacytorhabdovirus	0.305842
Zanthoxilumbetacytorhabdovirus	NymphaeaalbavirusBK014307	0.313919
Zanthoxilumbetacytorhabdovirus	WuhaninsectvirusKM817652	0.29803
Zanthoxilumbetacytorhabdovirus	Artemisiaalphacytorhabdovirus	0.316075
Zanthoxilumbetacytorhabdovirus	alphacytorhabdovirus	0.308223
Zanthoxilumbetacytorhabdovirus	Artemisiaalphacytorhabdovirus	0.312932
Zanthoxilumbetacytorhabdovirus	raspberryveinchlorosisvirusMK257717	0.314216
Zanthoxilumbetacytorhabdovirus	alfalfadwarfvirusKP205452	0.301181
Zanthoxilumbetacytorhabdovirus	Ficusalphacytorhabdovirus	0.305842
Zanthoxilumbetacytorhabdovirus	strawberrycrinklevirusMH129615	0.31778
Zanthoxilumbetacytorhabdovirus	HyptislatentvirusON073823	0.306232
Zanthoxilumbetacytorhabdovirus	Cardaminealphacytorhabdovirus	0.310024
Zanthoxilumbetacytorhabdovirus	PastinacacytorhabdovirusOL472112	0.303754
Zanthoxilumbetacytorhabdovirus	Utriculariaalphacytorhadbovirus	0.299852
Zanthoxilumbetacytorhabdovirus	Plumbago necrotic spot associated virus	0.30709
Zanthoxilumbetacytorhabdovirus	chrysanthemumyellowdwarfassociatedvirusMW039593	0.3
Zanthoxilumbetacytorhabdovirus	Hederaalphacytorhabdovirus	0.305745
Zanthoxilumbetacytorhabdovirus	Geumalphacytorhabdovirus	0.309652
Zanthoxilumbetacytorhabdovirus	Tolmieaalphacytorhabdovirus	0.296875
Zanthoxilumbetacytorhabdovirus	blackcurrantrhabdovirusOP352885	0.294803
Zanthoxilumbetacytorhabdovirus	strawberryvirusMW480851	0.305924
Zanthoxilumbetacytorhabdovirus	Primulaalphacytorhabdovirus	0.31281
Zanthoxilumbetacytorhabdovirus	lettuceyellowmottlevirusEF687738	0.30172
Zanthoxilumbetacytorhabdovirus	TrifoliumpratensevirusMH982249	0.304305
Zanthoxilumbetacytorhabdovirus	Artemisiaalphacytorhabdovirus	0.295511
Zanthoxilumbetacytorhabdovirus	lettucenecroticyellowsvirusAJ867584	0.310208
Zanthoxilumbetacytorhabdovirus	garlicalphacytorhabdovirus	0.300737
Zanthoxilumbetacytorhabdovirus	Phyllostachysalphacytorhabdovirus	0.309064
Zanthoxilumbetacytorhabdovirus	Morindaalphacytorhabdovirus	0.314796
Zanthoxilumbetacytorhabdovirus	Morindaalphacytorhabdovirus	0.317799
Zanthoxilumbetacytorhabdovirus	Pogostemomalphacytorhabdovirus	0.317255
Zanthoxilumbetacytorhabdovirus	Pogostemomalphacytorhabdovirus	0.311386
Zanthoxilumbetacytorhabdovirus	Pogostemomalphacytorhabdovirus	0.320239
Zanthoxilumbetacytorhabdovirus	Baccharisalphacytorhabdovirus	0.310718
Zanthoxilumbetacytorhabdovirus	Conopholisalphacytorhabdovirus	0.309243
Zanthoxilumbetacytorhabdovirus	cabbagecytorhabdovirusKY810772	0.311362
Zanthoxilumbetacytorhabdovirus	alphacytorhabdovirus	0.308189
Zanthoxilumbetacytorhabdovirus	Arctiumalphacytorhabdovirus	0.307431
Zanthoxilumbetacytorhabdovirus	Chrysantemumalphacytorhabdovirus	0.315482
Zanthoxilumbetacytorhabdovirus	WuhaninsectvirusKM817651	0.313572
Zanthoxilumbetacytorhabdovirus	cnidumvirusOQ442952	0.316798
Zanthoxilumbetacytorhabdovirus	SambucusvirusOM523356	0.311587
Zanthoxilumbetacytorhabdovirus	TrichosantesassociatedrhabdovirusBK011194	0.316327
Zanthoxilumbetacytorhabdovirus	wetlandmetagenomeassociatedalphacytorhabdovirus	0.305542
Zanthoxilumbetacytorhabdovirus	Euphorbiaalphacytorhabdovirus	0.309091
Zanthoxilumbetacytorhabdovirus	PersimmonvirusAB735628	0.302394
Zanthoxilumbetacytorhabdovirus	Rubusalphacytorhadbovirus	0.309117
Zanthoxilumbetacytorhabdovirus	Triticumalphacytorhabdovirus	0.300777
Zanthoxilumbetacytorhabdovirus	Pinelliaalphacytorhabdovirus	0.298676
Zanthoxilumbetacytorhabdovirus	Scutellariaalphacytorhabdovirus	0.301657
Zanthoxilumbetacytorhabdovirus	Pogostemomalphacytorhabdovirus	0.302303
Zanthoxilumbetacytorhabdovirus	Pogostemomalphacytorhabdovirus	0.306576
Zanthoxilumbetacytorhabdovirus	BacopamonnierivirusBK014480	0.298246
Zanthoxilumbetacytorhabdovirus	Wurfbainiaalphacytorhabdovirus	0.298789
Zanthoxilumbetacytorhabdovirus	DaphnevirusOP180101	0.3
Zanthoxilumbetacytorhabdovirus	AsclepiassyriacavirusBK014298	0.29666
Zanthoxilumbetacytorhabdovirus	WuhaninsectvirusKM817650	0.300293
Zanthoxilumbetacytorhabdovirus	Ilexalphacytorhabdovirus	0.309467
Zanthoxilumbetacytorhabdovirus	ActinidiavirusMW550041	0.307355
Zanthoxilumbetacytorhabdovirus	Cynaraalphacytorhabdovirus	0.30628
Zanthoxilumbetacytorhabdovirus	TaraxacumcytorhabdovirusOL472125	0.304954
Zanthoxilumbetacytorhabdovirus	Heliospermagammacytorhabdovirus	0.308036
Zanthoxilumbetacytorhabdovirus	Silenegammacytorhabdovirus	0.318137
Zanthoxilumbetacytorhabdovirus	carrotgammacytorhabdovirus	0.314806
Zanthoxilumbetacytorhabdovirus	celerygammacytorhabdovirus	0.314723
Zanthoxilumbetacytorhabdovirus	TrachyspermumammivirusBK014309	0.318474
Zanthoxilumbetacytorhabdovirus	Coptisgammacytorhabdovirus	0.320336
Zanthoxilumbetacytorhabdovirus	Cypripediumgammacytorhabdovirus	0.315015
Zanthoxilumbetacytorhabdovirus	GymnadeniadensifloravirusBK014305	0.322901
Zanthoxilumbetacytorhabdovirus	Argyranthemumgammacytorhabdovirus	0.319202
Zanthoxilumbetacytorhabdovirus	Lonasgammacytorhabdovirus	0.322549
Zanthoxilumbetacytorhabdovirus	Fraxinusgammacytorhabdovirus	0.312224
Zanthoxilumbetacytorhabdovirus	Fraxinusgammacytorhabdovirus	0.323937
Zanthoxilumbetacytorhabdovirus	Rhopalocnemisgammacytorhabdovirus	0.314074
Zanthoxilumbetacytorhabdovirus	Epipactisgammacytorhabdovirus	0.324284
Zanthoxilumbetacytorhabdovirus	Hibiscusgammacytorhabdovirus	0.320951
Zanthoxilumbetacytorhabdovirus	Cuscutagammacytorhabdovirus	0.31031
Zanthoxilumbetacytorhabdovirus	Cuscutagammacytorhabdovirus	0.303804
Zanthoxilumbetacytorhabdovirus	Lupinusgammacytorhabdovirus	0.299803
Zanthoxilumbetacytorhabdovirus	Chrysanthemumtrirhavirus	0.286072
Zanthoxilumbetacytorhabdovirus	Alnustrirhavirus	0.307383
Zanthoxilumbetacytorhabdovirus	Erysimumtrirhavirus	0.298343
Zanthoxilumbetacytorhabdovirus	Picristrirhavirus	0.302407
Zanthoxilumbetacytorhabdovirus	Medicagotrirhavirus	0.300403
Zanthoxilumbetacytohabdovirus	Zanthoxilumbetacytohabdovirus	0.613017
Zanthoxilumbetacytohabdovirus	Puerariabetacytorhabdovirus	0.463742
Zanthoxilumbetacytohabdovirus	Morusbetacytorhabdovirus	0.465137
Zanthoxilumbetacytohabdovirus	Gleditsiabetacytorhabdovirus	0.430328
Zanthoxilumbetacytohabdovirus	yerbamatevirusMN781667	0.423304
Zanthoxilumbetacytohabdovirus	Cypripediumbetacytorhabdovirus	0.348871
Zanthoxilumbetacytohabdovirus	mangobetacytorhadbovirus	0.360899
Zanthoxilumbetacytohabdovirus	AristolochiaassociatedcytorhabdovirusOR090884	0.291545
Zanthoxilumbetacytohabdovirus	yerbamatechlorosisassociatedvirusKY366322	0.279497
[truncated: 10,722 more rows]
